# Supplementary material for: Smooth trends in fermium charge radii and the impact of shell effects
Source: Nature. 2024 Oct 30;634(8036):1075–9. doi: 10.1038/s41586-024-08062-z (PMC11525170; doi:10.1038/s41586-024-08062-z)
Supplement: Supplementary file 1 — Source Data Fig. 1 [file 41586_2024_8062_MOESM1_ESM.xlsx]

## Sheet: No-255
freq_shift	Events	yerr
-25470.4	0	1
-22354	3.0707	1.33617
-19306.6	2.9703	1.99256
-17882.6	5.26316	2.50263
-16506.6	13.3333	3.78594
-16348.7	7.71556	1.14617
-15889	7.77778	2.96273
-15226.5	8.12565	1.67918
-14258.1	4.49438	2.34401
-13130.9	8.78589	2.15475
-12176.1	2.23571	1.16955
-11530.6	3.27912	1.37461
-9875.16	3.77358	2.18485
-8954.8	2.82619	1.95606
-8277.27	6.61157	2.75891
-7278.96	1.93237	1.71242
-6844.26	4.84496	2.41764
-6091.78	5.06329	2.46237
-4323.01	11.2982	1.96905
-3239.26	14.2165	2.71261
-2455.3	10.4167	3.37886
-1174.59	5.79855	1.09531
1386.54	3.67925	1.44555
1615.88	0.95102	1.39679
4826.66	1.87705	1.69619
7575.76	0	1
8816	0	1
11059.3	0	1

## Sheet: Fm-255
freq_shift	Events	yerr
-39267.7	1.4075	0.388266
-39213.5	0.818482	0.287527
-39156.3	1.03105	0.336311
-39109	0.813459	0.342502
-39058	1.49617	0.422595
-39010.9	0.4375	0.265165
-38960.1	0.748373	0.291268
-38909.8	0.688075	0.318801
-38862	1.11383	0.368924
-38808.6	1.44439	0.392988
-38755.3	0.301328	0.214071
-38705	0.941029	0.341913
-38657.7	1.18684	0.404944
-38610.4	0.833111	0.323904
-38558.3	0.925699	0.320265
-38505.8	0.895654	0.334459
-38458.5	0.702853	0.321686
-38410.2	1.33866	0.401354
-38358.2	0.7746	0.313707
-38307.6	1.11354	0.36888
-38255.7	0.617769	0.284582
-38205.7	1.35553	0.430194
-38156.9	0.722527	0.304346
-38107	0.658117	0.312873
-38057.8	0.609559	0.282974
-38007.8	1.42977	0.440848
-37956.7	1.03865	0.337438
-37904.6	1.62129	0.467211
-37856.3	1.15764	0.375463
-37807.5	0.674667	0.316162
-37755	0.611248	0.266692
-37703.2	1.62031	0.46708
-37655.1	0.552321	0.271504
-37606.3	0.996407	0.374401
-37559	1.80354	0.436295
-37504.6	1.38826	0.408162
-37455.4	0.56521	0.293728
-37405.7	3.58583	0.640915
-37353.3	1.21698	0.384143
-37304.7	2.39386	0.561121
-37254.6	1.05867	0.360521
-37203	1.60579	0.436769
-37149.7	1.24738	0.367066
-37101.3	1.22198	0.441562
-37052.6	1.56147	0.431094
-37000.1	0.56686	0.294079
-36952.5	0.829064	0.323209
-36903.3	2.8404	0.608831
-36851.6	1.44768	0.416172
-36799.4	0.835828	0.324369
-36749.4	1.33353	0.426985
-36701	2.79117	0.56787
-36646.7	1.5172	0.38235
-36600.1	2.91723	0.522941
-36553.4	2.33215	0.554205
-36500.7	4.53711	0.680963
-36445.8	1.81907	0.492959
-36398.1	4.37241	0.705811
-36351.8	3.72349	0.693586
-36304.2	5.46618	0.787209
-36252.2	4.50243	0.678412
-36196.7	4.50846	0.71644
-36144.6	3.54911	0.637724
-36099.8	1.64391	0.397128
-36045.4	2.81987	0.514409
-35999.1	2.04481	0.388793
-35948.3	2.75608	0.508741
-35900.7	2.15844	0.41467
-35850.7	1.71028	0.37078
-35799.5	2.86879	0.458274
-35748.5	3.21631	0.524376
-35698.2	4.86958	0.616847
-35648.1	2.92293	0.480373
-35597.9	4.00994	0.56069
-35548.1	5.98905	0.683091
-35499.2	6.28812	0.728666
-35449.6	4.70838	0.584307
-35397.2	5.52426	0.6564
-35347.6	5.02723	0.6266
-35291.6	3.32908	0.475797
-35250.2	3.27009	0.379563
-35196.2	2.80439	0.410396
-35146.2	2.50288	0.388186
-35096.8	2.46369	0.385205
-35044.3	2.27444	0.349968
-34994.1	3.22099	0.45301
-34946.1	1.90077	0.339515
-34895.8	2.27575	0.359884
-34845.3	2.18764	0.353019
-34794.6	2.18015	0.352428
-34744.8	2.1549	0.360859
-34696.8	2.7196	0.404273
-34644.1	2.57226	0.362095
-34593.2	2.00906	0.359823
-34546.6	3.31442	0.445451
-34496.1	3.75383	0.460035
-34444.7	3.24177	0.428001
-34394.6	6.38764	0.615795
-34343	5.59352	0.506277
-34296.4	8.17363	0.46453
-34243.2	5.17915	0.555082
-34191.6	8.86934	0.70415
-34142.2	7.38276	0.661619
-34092.5	6.39991	0.635532
-34043.9	5.45479	0.55329
-33991	4.18386	0.485307
-33943.3	5.88478	0.609676
-33892.8	6.38468	0.58207
-33841.3	7.78791	0.660112
-33793.3	6.59827	0.645212
-33743.5	3.67107	0.442701
-33691	3.34768	0.461667
-33643.2	2.44027	0.383413
-33588.5	1.74147	0.221688
-33542.6	3.69823	0.379103
-33490.6	1.96085	0.262306
-33439.3	2.97559	0.340478
-33392.2	2.64378	0.327645
-33342.5	1.83622	0.263401
-33291.5	3.09553	0.33441
-33239.7	2.9681	0.340054
-33189.5	4.29437	0.39325
-33138	3.72581	0.396205
-33089.3	5.72296	0.470737
-33040.4	7.32856	0.542902
-32990.2	6.73068	0.491586
-32939.2	4.86313	0.434192
-32889.9	6.29693	0.475569
-32838.9	6.50494	0.511661
-32787.4	9.68496	0.578924
-32738.5	9.47908	0.643447
-32689.5	10.7891	0.621771
-32640.1	10.7169	0.669532
-32589.1	6.51495	0.492612
-32536.3	5.08259	0.427547
-32485.5	4.35626	0.419345
-32437	2.84664	0.320845
-32388.8	3.1723	0.423468
-32335.3	2.61013	0.396229
-32285.5	2.63658	0.410722
-32237.7	2.09227	0.355717
-32187.7	2.04796	0.352035
-32137.9	1.65633	0.317634
-32087.3	2.51736	0.389281
-32037.6	3.05618	0.42806
-31986.2	3.16016	0.422671
-31934.6	4.48865	0.50245
-31885.1	6.80035	0.654926
-31836.7	7.79345	0.660345
-31786.7	6.17812	0.624531
-31735.7	7.2741	0.620981
-31684.9	7.16931	0.672301
-31634.7	7.22907	0.636162
-31585.4	8.47018	0.730269
-31537	6.31755	0.612439
-31487.6	4.19734	0.515985
-31435.2	5.02564	0.531308
-31383.8	3.54534	0.460445
-31332.1	5.70167	0.565549
-31282	5.66091	0.598091
-31232.9	7.17142	0.652157
-31183	13.2389	0.884431
-31132.5	11.2904	0.817069
-31083.6	12.4575	0.884591
-31035	10.4903	0.78774
-30984.1	8.90581	0.686656
-30932.1	6.88278	0.639007
-30882.6	7.21293	0.654026
-30832.1	9.30935	0.701951
-30784.5	7.56269	0.650566
-30731.8	8.52514	0.654795
-30682.1	5.85118	0.703238
-30631.8	6.44993	0.682504
-30581.3	4.44878	0.614553
-30529.9	2.51244	0.429607
-30478.6	3.33343	0.533601
-30432.6	3.37991	0.537218
-30382.3	2.72546	0.464293
-30329	3.00936	0.452845
-30279.8	4.11211	0.591287
-30231	4.41232	0.587645
-30182.8	4.33622	0.606874
-30132.5	6.04922	0.661203
-30080	5.55093	0.657961
-30029	5.63144	0.638238
-29977.2	5.41685	0.650075
-29931.1	4.6732	0.629585
-29882.1	6.71199	0.696082
-29833.1	8.16739	0.796353
-29780.2	9.69395	0.866952
-29728.2	9.68171	0.834657
-29678.5	8.38508	0.84006
-29628.4	8.36346	0.776204
-29577.9	4.31875	0.605673
-29528.3	6.6018	0.690405
-29476.3	4.43328	0.49938
-29427.4	5.43803	0.678317
-29378.4	5.93563	0.680077
-29327.9	5.45793	0.679538
-29280.3	5.6869	0.665861
-29228.4	5.03647	0.604028
-29177.4	7.60425	0.768674
-29127.5	9.50268	0.858425
-29076.7	10.9927	0.888986
-29026.4	10.5815	0.905471
-28974.5	17.1443	1.19818
-28918.6	23.3474	0.913843
-28884	20.6212	1.01664
-28832.9	16.8214	0.714603
-28777	14.1242	0.887562
-28727.4	10.9391	0.804322
-28674.6	8.42928	0.651125
-28623.9	7.96714	0.708416
-28574.9	6.06536	0.56745
-28524.5	5.63061	0.578509
-28474.7	4.08776	0.493879
-28424.7	3.71007	0.457386
-28374.4	4.22724	0.502117
-28324.1	3.19376	0.413355
-28273.4	3.20899	0.438434
-28221.9	2.94708	0.38711
-28178.4	1.55779	0.341135
-28122.7	2.10723	0.427255
-28072.1	1.46495	0.395595
-28022.8	2.52421	0.487584
-27973.1	2.36672	0.451853
-27918.8	1.16981	0.309681
-27871.1	2.69756	0.558637
-27826.3	1.11745	0.331437
-27775.5	1.72479	0.406281
-27716	1.43949	0.2729
-27671.7	2.21391	0.580242
-27618.9	1.10084	0.510066
-27573.3	1.83633	0.577782
-27524.8	2.20257	0.578844
-27472.6	1.49917	0.526915
-27423.7	1.59354	0.498054
-27369.9	1.04766	0.240645
-27320.5	1.43325	0.340833
-27274.7	0.951664	0.324294
-27216.5	1.14082	0.428233
-27171.7	1.60966	0.601608
-27121.3	0.737857	0.38827
-27074	0.829922	0.407551
-27018.2	1.28605	0.451807
-26967.2	0.495786	0.332278
-26914.6	1.16575	0.471243
-26867.6	1.09417	0.508757
-26821.9	0.748341	0.390514
-26769.7	0.418341	0.312252
-26720.2	2.67302	0.687954
-26669.8	0.836666	0.408928
-26618.8	0.672105	0.373892
-26568.6	0.583436	0.353577
-26521.3	0.997809	0.48945
-26470.4	1.74867	0.564999
-26421	0.998968	0.440763
-26367.6	0.750936	0.391068
-26316.2	0.994208	0.439863
-26268.3	1.7537	0.56574
-26215.8	0.748351	0.390516
-26169.9	1.7083	0.617787
-26124.6	1.15987	0.470202
-26072	0.749834	0.390833
-26022.2	1.49177	0.483237
-25972.5	1.08232	0.45625
-25918.6	1.3327	0.499895
-25871.9	0.918869	0.42535
-25819.1	1.16237	0.470644
-25766.5	1.75101	0.565343
-25716.1	0.493697	0.331754
-25668.3	0.667951	0.372965
-25604.2	0.638922	0.225254
