# Supplementary material for: Smooth trends in fermium charge radii and the impact of shell effects
Source: Nature. 2024 Oct 30;634(8036):1075–9. doi: 10.1038/s41586-024-08062-z (PMC11525170; doi:10.1038/s41586-024-08062-z)
Supplement: Supplementary file 2 — Source Data Fig. 2 [file 41586_2024_8062_MOESM2_ESM.xlsx]

## Sheet: Fm_dr2
N	dr2	stat yerr	syst yerr
145	-0.322758	0.0232689	0.0323224
146	-0.223259	0.0182429	0.0223686
148	-0.101035	0.0101027	0.0101267
149	-0.0617523	0.0360459	0.00618465
150	0	0	0
154	0.286317	0.014265	0.0286629
155	0.334745	0.00945549	0.0335159
157	0.419777	0.0250019	0.0420415

## Sheet: No_dr2
N	dr2	stat yerr	syst yerr
150	-0.105	0.007	0.007
151	-0.07	0.002	0.005
152	0	0	0
153	0.0801141	0.00769927	0.00586272

## Sheet: Fm_dr2-drLDM
N	dr2	yerr
145	-0.0437664	0.0232689
146	-0.000435533	0.0182429
148	0.0100125	0.0101027
149	-0.00631802	0.0360459
150	0	0
154	0.0663125	0.014265
155	0.0601585	0.00945549
157	0.0365122	0.0250019

## Sheet: No_dr2-drLDM
N	dr2	yerr
150	0.00575073	0.007
151	-0.0147132	0.002
152	0	0
153	0.0250016	0.00769927

## Sheet: D1M_Fm_dr2-drLDM
N	dr2
144	-0.0283887
145	-0.0188059
146	-0.0108969
147	-0.00969218
148	0.000497551
149	-0.0142157
150	0
151	0.00270183
152	0.00969689
153	0.0135724
154	0.0156256
155	-0.0134461
156	0.0156645
157	-0.00296498

## Sheet: FyIVP_Fm_dr2-drLDM
N	dr2	err
145	-0.0511284	0.042
146	-0.0304769	0.031
147	-0.0336172	0.027
148	-0.0379024	0.029
149	-0.022191	0.011
150	0	0
151	0.00783313	0.0105
152	0.00701689	0.023
153	0.0336424	0.022
154	0.0612956	0.029
155	0.0851239	0.036
156	0.0950345	0.044
157	0.092805	0.051

## Sheet: SVmin_Fm_dr2-drLDM
N	dr2	err
145	-0.0535584	0.0216327
146	-0.0412569	0.017458
147	-0.0311372	0.0133482
148	-0.0215324	0.00898023
149	-0.0109347	0.00453029
150	0	0
151	0.0105453	0.00444302
152	0.0186469	0.00884125
153	0.0253724	0.0126915
154	0.0275356	0.0164338
155	0.0283439	0.0202076
156	0.0232145	0.0240787
157	0.018625	0.0282348

## Sheet: BSkG2_Fm_dr2-drLDM
N	dr2
140	0.0259645
141	-0.0193087
142	-0.0643752
143	-0.0616624
144	-0.0229687
145	0.0279786
146	0.0314951
147	-0.0125422
148	0.0512026
149	0.0554343
150	0
151	0.100573
152	0.0334889
153	0.0505984
154	0.0679476
155	0.0855339
156	0.115402
157	0.061142
158	0.0311398
159	0.109885
160	0.0440176

## Sheet: SLyMR1_Fm_dr2-drLDM
N	dr2
146	0.00482312
148	-0.0194624
150	0
152	0.00851689
154	0.00600563
155	-0.0485761
157	-0.061885

## Sheet: D1M_No_dr2-drLDM
D1M No
N	dr2
148	-0.00167829
149	-0.0293053
150	-0.00906927
151	-0.000943205
152	0
153	0.00684751
154	-0.000263463
155	-0.000275638
156	-0.00358169
157	-0.00094423

[truncated: 4 more sheets: FyIVP_No_dr2-drLDM, SVmin_No_dr2-drLDM, BSkG2_No_dr2-drLDM, SLyMR1_No_dr2-drLDM]
