# Supplementary material for: Smooth trends in fermium charge radii and the impact of shell effects
Source: Nature. 2024 Oct 30;634(8036):1075–9. doi: 10.1038/s41586-024-08062-z (PMC11525170; doi:10.1038/s41586-024-08062-z)
Supplement: Supplementary file 3 — Source Data Fig. 3 [file 41586_2024_8062_MOESM3_ESM.xlsx]

## Sheet: a) rho_0
r_Fm	rho_0_246	max_rho_0_246	min_rho_0_246		rho_0_254	max_rho_0_254	min_rho_0_254
0.0001	0.2323	0.26127	0.216027		0.22336	0.24796	0.210142
0.02012	0.23225	0.261203	0.215993		0.22332	0.247926	0.210114
0.04014	0.2322	0.261127	0.21596		0.22328	0.247887	0.210085
0.06016	0.23215	0.261051	0.215927		0.22325	0.247848	0.210057
0.08018	0.23209	0.260976	0.215894		0.22321	0.24781	0.210028
0.1002	0.23204	0.2609	0.215861		0.22317	0.247771	0.21
0.12022	0.23196	0.260824	0.215828		0.22312	0.247732	0.209972
0.14024	0.23186	0.260646	0.215795		0.22305	0.247637	0.209943
0.16026	0.23175	0.260421	0.215747		0.22297	0.247516	0.2099
0.18028	0.23162	0.260197	0.215686		0.22288	0.247395	0.209844
0.2003	0.23149	0.259972	0.215624		0.22279	0.247273	0.209787
0.22032	0.23134	0.259748	0.215562		0.22269	0.247152	0.20973
0.24034	0.23119	0.259523	0.215501		0.22258	0.247031	0.209673
0.26036	0.23103	0.259224	0.215439		0.22247	0.246864	0.209616
0.28038	0.23084	0.258848	0.215378		0.22234	0.246651	0.20956
0.3004	0.23066	0.258471	0.215316		0.22221	0.246438	0.209503
0.32042	0.23044	0.258095	0.215231		0.22206	0.246225	0.209427
0.34044	0.23022	0.257719	0.215146		0.2219	0.246012	0.209351
0.36046	0.23001	0.257343	0.215061		0.22175	0.245799	0.209275
0.38048	0.22977	0.25692	0.214975		0.22159	0.245552	0.2092
0.4005	0.22952	0.25639	0.21489		0.22141	0.245227	0.209124
0.42052	0.22925	0.255861	0.214805		0.22122	0.244903	0.209048
0.44054	0.22899	0.255331	0.21472		0.22103	0.244578	0.208973
0.46056	0.22871	0.254801	0.214627		0.22083	0.244254	0.208889
0.48058	0.22843	0.254271	0.214528		0.22063	0.243929	0.2088
0.5006	0.22814	0.253725	0.214428		0.22042	0.243591	0.20871
0.52062	0.22782	0.253047	0.214329		0.22018	0.243145	0.20862
0.54064	0.2275	0.252369	0.21423		0.21995	0.2427	0.20853
0.56066	0.22717	0.251691	0.21413		0.21971	0.242254	0.20844
0.58068	0.22684	0.251013	0.214031		0.21947	0.241808	0.20835
0.6007	0.22652	0.250334	0.213931		0.21923	0.241363	0.20826
0.62072	0.22617	0.249656	0.213823		0.21898	0.240917	0.20816
0.64074	0.22581	0.248858	0.213714		0.2187	0.240359	0.208061
0.66076	0.22543	0.248049	0.213605		0.21842	0.23979	0.207962
0.68078	0.22506	0.24724	0.213496		0.21814	0.239222	0.207862
0.7008	0.22469	0.246431	0.213387		0.21787	0.238653	0.207763
0.72082	0.22432	0.245622	0.213278		0.21758	0.238085	0.207664
0.74084	0.22394	0.244813	0.21317		0.2173	0.237516	0.207564
0.76086	0.22354	0.24393	0.213056		0.217	0.23687	0.20746
0.78088	0.22314	0.243019	0.212937		0.21669	0.236193	0.207302
0.8009	0.22274	0.242108	0.212819		0.21638	0.235516	0.207142
0.82092	0.22234	0.241198	0.212701		0.21607	0.23484	0.206982
0.84094	0.22193	0.240287	0.212577		0.21575	0.234163	0.206822
0.86096	0.22153	0.239376	0.212392		0.21544	0.233487	0.206661
0.88098	0.22112	0.238435	0.212207		0.21512	0.23277	0.206501
0.901	0.22071	0.237468	0.212023		0.2148	0.232017	0.206341
0.92102	0.2203	0.236501	0.211842		0.21447	0.231265	0.206185
0.94104	0.21989	0.235533	0.211662		0.21415	0.230512	0.206029
0.96106	0.21948	0.234566	0.211482		0.21382	0.229759	0.205873
0.98108	0.21907	0.233599	0.211302		0.2135	0.229007	0.205718
1.0011	0.21866	0.232631	0.211125		0.21317	0.228243	0.205564
1.02112	0.21826	0.231664	0.210954		0.21285	0.227459	0.205413
1.04114	0.21786	0.230697	0.210783		0.21252	0.226674	0.205261
1.06116	0.21746	0.229729	0.210611		0.2122	0.225889	0.20511
1.08118	0.21706	0.228762	0.21044		0.21187	0.225104	0.204959
1.1012	0.21667	0.227795	0.210283		0.21156	0.224319	0.20482
1.12122	0.21629	0.226837	0.210128		0.21124	0.223537	0.204682
1.14124	0.21592	0.225932	0.209972		0.21093	0.222774	0.204544
1.16126	0.21555	0.225028	0.209816		0.21063	0.22201	0.204406
1.18128	0.21518	0.224124	0.209668		0.21032	0.221246	0.204274
1.2013	0.21481	0.22322	0.20953		0.21001	0.220482	0.20415
1.22132	0.21447	0.222315	0.209393		0.20973	0.219719	0.204025
1.24134	0.21413	0.221411	0.209255		0.20944	0.218955	0.203901
1.26135	0.21381	0.220623	0.209117		0.20916	0.218267	0.203776
1.28137	0.21349	0.21984	0.209		0.20889	0.217582	0.203668
1.30139	0.21318	0.219056	0.208884		0.20862	0.216897	0.203562
1.32141	0.21288	0.218273	0.208769		0.20836	0.216213	0.203455
1.34143	0.21257	0.21749	0.208653		0.2081	0.215528	0.203348
1.36145	0.21229	0.216707	0.208548		0.20786	0.214843	0.20325
1.38147	0.21204	0.216053	0.208457		0.20764	0.214255	0.203164
1.40149	0.2118	0.215439	0.208366		0.20742	0.213696	0.203077
1.42151	0.21158	0.214826	0.208275		0.20722	0.213137	0.20299
1.44153	0.21135	0.214212	0.208184		0.20702	0.212578	0.202903
1.46155	0.21113	0.213916	0.208118		0.20682	0.21202	0.202838
1.48157	0.21091	0.213668	0.208053		0.20662	0.211461	0.202773
1.50159	0.21072	0.213426	0.207989		0.20645	0.210991	0.202709
1.52161	0.21058	0.213263	0.207924		0.20631	0.210589	0.202644
1.54163	0.21045	0.213099	0.207871		0.20618	0.210187	0.20259
1.56165	0.21032	0.212936	0.207831		0.20606	0.209785	0.202548
1.58167	0.21019	0.212773	0.207791		0.20593	0.209383	0.202506
1.60169	0.21006	0.212617	0.207751		0.2058	0.208981	0.202463
1.62171	0.20997	0.212539	0.207711		0.2057	0.208644	0.202421
1.64173	0.2099	0.212461	0.207699		0.20562	0.208417	0.202401
1.66175	0.20985	0.212383	0.207688		0.20556	0.208271	0.202381
1.68177	0.2098	0.212305	0.207677		0.2055	0.208193	0.20236
1.70179	0.20976	0.212234	0.207666		0.20544	0.20812	0.20234
1.72181	0.20973	0.212241	0.207667		0.20539	0.208098	0.202332
1.74183	0.20972	0.212248	0.207683		0.20535	0.208077	0.202337
1.76185	0.20973	0.212256	0.207699		0.20535	0.208056	0.202341
1.78187	0.20975	0.212263	0.207714		0.20534	0.208034	0.202345
1.80189	0.20977	0.212276	0.20773		0.20533	0.208019	0.20235
1.82191	0.20983	0.212355	0.207772		0.20535	0.208062	0.202376
1.84193	0.20988	0.212433	0.207814		0.20537	0.208104	0.202403
1.86195	0.20993	0.212511	0.207856		0.20539	0.208147	0.20243
1.88197	0.21002	0.212589	0.207898		0.20544	0.20819	0.202456
1.90199	0.21011	0.212674	0.207951		0.20549	0.208237	0.202494
1.92201	0.21022	0.212823	0.208016		0.20555	0.208329	0.202543
1.94203	0.21032	0.212972	0.20808		0.20562	0.208422	0.202592
1.96205	0.21044	0.213121	0.208145		0.20569	0.208514	0.202641
1.98207	0.21056	0.21327	0.20821		0.20576	0.208606	0.20269
2.00209	0.2107	0.213423	0.208298		0.20586	0.208703	0.202761
2.02211	0.21086	0.213615	0.208387		0.20597	0.208838	0.202832
2.04213	0.21102	0.213807	0.208476		0.20609	0.208972	0.202903
2.06215	0.21118	0.213998	0.208565		0.2062	0.209107	0.202974
2.08217	0.21135	0.21419	0.208662		0.20631	0.209242	0.203053
2.10219	0.21151	0.214386	0.208767		0.20643	0.20938	0.20314
2.12221	0.21171	0.21462	0.208871		0.20657	0.209543	0.203227
2.14223	0.21191	0.214855	0.208976		0.20671	0.209707	0.203313
2.16225	0.21211	0.215089	0.20908		0.20686	0.20987	0.2034
2.18227	0.21231	0.215323	0.209203		0.20701	0.210033	0.203503
2.20229	0.21251	0.215559	0.209325		0.20716	0.210199	0.203605
2.22231	0.21272	0.215807	0.209447		0.20732	0.210391	0.203707
2.24233	0.21293	0.216056	0.20957		0.20748	0.210651	0.20381
2.26235	0.21315	0.216304	0.209698		0.20764	0.210967	0.203918
2.28237	0.21337	0.216552	0.209831		0.20782	0.211284	0.204031
2.30239	0.2136	0.216802	0.209965		0.20799	0.2116	0.204145
2.32241	0.21382	0.217057	0.210098		0.20816	0.211917	0.204258
2.34243	0.21405	0.217313	0.210232		0.20834	0.212233	0.204372
2.36245	0.21428	0.217568	0.210374		0.20852	0.212549	0.204496
2.38247	0.2145	0.217945	0.210517		0.20869	0.212862	0.204621
2.40249	0.21473	0.218366	0.210659		0.20887	0.213176	0.204745
2.42251	0.21495	0.218788	0.210801		0.20905	0.213489	0.20487
2.44253	0.21518	0.219209	0.210946		0.20924	0.213802	0.204998
2.46255	0.21541	0.219631	0.211093		0.20942	0.214116	0.205129
2.48257	0.21563	0.22005	0.21124		0.2096	0.214428	0.205261
2.50259	0.21585	0.220414	0.211387		0.20978	0.214709	0.205392
2.52261	0.21606	0.220777	0.211533		0.20996	0.21499	0.205523
2.54263	0.21627	0.22114	0.21168		0.21013	0.215271	0.205659
2.56265	0.21649	0.221504	0.211827		0.21031	0.215552	0.205795
2.58267	0.2167	0.221867	0.211974		0.21049	0.215833	0.20593
2.60269	0.21691	0.22223	0.212121		0.21067	0.216114	0.206066
2.62271	0.21711	0.22252	0.212268		0.21083	0.216349	0.2062
2.64273	0.2173	0.222794	0.212414		0.211	0.216575	0.206334
2.66275	0.21749	0.223069	0.212561		0.21117	0.216801	0.206467
2.68277	0.21768	0.223343	0.212708		0.21133	0.217027	0.206601
2.70279	0.21786	0.223618	0.212855		0.21149	0.217253	0.206734
2.72281	0.21804	0.223892	0.212995		0.21165	0.217479	0.206868
2.74283	0.21821	0.224101	0.213135		0.2118	0.217661	0.207001
2.76285	0.21836	0.224274	0.213275		0.21195	0.217817	0.207135
2.78287	0.21852	0.224447	0.213415		0.2121	0.217974	0.207268
2.80289	0.21868	0.22462	0.213551		0.21224	0.218131	0.207398
2.82291	0.21882	0.224792	0.213682		0.21238	0.218287	0.207525
2.84293	0.21897	0.224965	0.213813		0.21252	0.218444	0.207652
2.86295	0.2191	0.22509	0.213944		0.21265	0.218568	0.207779
2.88297	0.21922	0.225156	0.214075		0.21276	0.218652	0.207905
2.90299	0.21933	0.225222	0.214198		0.21288	0.218736	0.208028
2.92301	0.21943	0.225288	0.21432		0.21299	0.21882	0.20815
2.94303	0.21954	0.225355	0.214442		0.2131	0.218904	0.208272
2.96305	0.21965	0.225421	0.214565		0.21321	0.218988	0.208395
2.98307	0.21974	0.225462	0.214681		0.21331	0.219054	0.208511
3.00309	0.21983	0.225429	0.214792		0.21341	0.219068	0.208622
3.02311	0.21989	0.225397	0.214904		0.21349	0.219083	0.208734
3.04313	0.21996	0.225365	0.215015		0.21357	0.219097	0.208845
3.06315	0.22003	0.225332	0.215125		0.21366	0.219112	0.208956
3.08317	0.2201	0.2253	0.215223		0.21374	0.219126	0.209058
3.10319	0.22016	0.225263	0.215321		0.21382	0.219137	0.20916
3.12321	0.2202	0.225155	0.215419		0.21388	0.219092	0.209263
3.14323	0.22025	0.225047	0.215517		0.21395	0.219047	0.209365
3.16325	0.22028	0.224938	0.215608		0.21401	0.219001	0.209462
3.18327	0.22032	0.22483	0.215695		0.21406	0.218956	0.209556
3.20329	0.22035	0.224722	0.215782		0.21412	0.218911	0.209649
3.22331	0.22038	0.224614	0.215869		0.21417	0.218866	0.209743
3.24333	0.2204	0.224459	0.215955		0.21422	0.218782	0.209835
3.26335	0.22042	0.224298	0.216028		0.21426	0.218694	0.209918
3.28337	0.22043	0.224136	0.216102		0.2143	0.218605	0.21
3.30339	0.22044	0.223975	0.216175		0.21434	0.218516	0.210082
3.32341	0.22045	0.223813	0.216248		0.21437	0.218427	0.210165
3.34343	0.22046	0.223652	0.216317		0.2144	0.218338	0.210243
3.36345	0.22046	0.223478	0.216381		0.21443	0.218232	0.210319
3.38347	0.22045	0.223435	0.216446		0.21446	0.218117	0.210394
3.40349	0.22045	0.223391	0.21651		0.21448	0.218003	0.21047
3.42351	0.22045	0.223342	0.216574		0.2145	0.217888	0.210545
3.44353	0.22044	0.223292	0.21663		0.21452	0.217773	0.210609
3.46355	0.22044	0.223242	0.216685		0.21454	0.217659	0.210674
3.48357	0.22043	0.223193	0.216741		0.21456	0.217542	0.210738
3.50359	0.22042	0.223142	0.216797		0.21458	0.21744	0.210803
3.52361	0.22041	0.223085	0.216848		0.21459	0.217411	0.210865
3.54363	0.2204	0.223028	0.216897		0.2146	0.217383	0.210925
3.56365	0.22039	0.222971	0.216946		0.21461	0.217354	0.210985
3.58367	0.22038	0.222915	0.216995		0.21463	0.217326	0.211045
3.60369	0.22037	0.222857	0.217044		0.21464	0.217296	0.211105
3.62371	0.22036	0.222793	0.217088		0.21465	0.217261	0.21116
3.64373	0.22035	0.222729	0.217133		0.21466	0.217225	0.211216
3.66375	0.22035	0.222665	0.217177		0.21467	0.21719	0.211272
3.68377	0.22034	0.222601	0.217222		0.21469	0.217154	0.211327
3.70379	0.22033	0.222539	0.217266		0.2147	0.217119	0.21138
3.72381	0.22033	0.222482	0.217311		0.21471	0.217083	0.211431
3.74383	0.22034	0.222425	0.217355		0.21473	0.217048	0.211483
3.76384	0.22034	0.222368	0.2174		0.21474	0.217012	0.211534
3.78386	0.22034	0.222311	0.217444		0.21476	0.216977	0.211585
3.80388	0.22035	0.222256	0.217489		0.21477	0.216941	0.211636
3.8239	0.22036	0.222206	0.217533		0.21479	0.216906	0.211687
3.84392	0.22036	0.222157	0.217578		0.2148	0.216871	0.211738
3.86394	0.22038	0.222107	0.217622		0.21483	0.216835	0.21179
3.88396	0.2204	0.222057	0.217667		0.21485	0.2168	0.211841
3.90398	0.22043	0.222012	0.217711		0.21488	0.216765	0.211892
3.924	0.22045	0.221984	0.217756		0.2149	0.216737	0.211943
3.94402	0.22047	0.221955	0.2178		0.21493	0.216709	0.211994
3.96404	0.2205	0.221927	0.217845		0.21495	0.21668	0.212046
3.98406	0.22053	0.221933	0.217894		0.21498	0.216652	0.212099
4.00408	0.22057	0.22198	0.217943		0.21502	0.216626	0.212152
4.0241	0.22062	0.222027	0.217992		0.21506	0.216612	0.212206
4.04412	0.22066	0.222075	0.218041		0.2151	0.216598	0.212259
4.06414	0.22071	0.222122	0.218093		0.21513	0.216584	0.212313
4.08416	0.22075	0.222169	0.218146		0.21517	0.21657	0.212366
4.10418	0.2208	0.222217	0.218199		0.21521	0.216557	0.212419
4.1242	0.22086	0.222264	0.218253		0.21526	0.21655	0.212473
4.14422	0.22093	0.222311	0.218307		0.21532	0.216543	0.212527
4.16424	0.22099	0.222358	0.218364		0.21537	0.216536	0.212584
4.18426	0.22106	0.222406	0.218422		0.21542	0.216529	0.212642
4.20428	0.22112	0.222455	0.21848		0.21547	0.216597	0.2127
4.2243	0.2212	0.222512	0.218538		0.21553	0.216726	0.212758
4.24432	0.22129	0.222569	0.218596		0.2156	0.216896	0.212814
4.26434	0.22137	0.222625	0.218654		0.21567	0.217065	0.21287
4.28436	0.22146	0.222682	0.218712		0.21574	0.217235	0.212926
4.30438	0.22155	0.222739	0.218769		0.2158	0.217405	0.212981
4.3244	0.22164	0.222796	0.218828		0.21588	0.217574	0.213037
4.34442	0.22173	0.22299	0.218888		0.21595	0.21775	0.213093
4.36444	0.22183	0.223278	0.218948		0.21603	0.217967	0.213148
4.38446	0.22192	0.223565	0.219008		0.2161	0.218183	0.213204
4.40448	0.22202	0.223852	0.219068		0.21618	0.218399	0.213259
4.4245	0.22212	0.22414	0.219125		0.21626	0.218616	0.213314
4.44452	0.22223	0.224427	0.219181		0.21634	0.218832	0.213367
4.46454	0.22233	0.224715	0.219236		0.21642	0.219049	0.21342
4.48456	0.22243	0.22503	0.219292		0.21651	0.219291	0.213474
4.50458	0.22254	0.225346	0.219346		0.21659	0.219535	0.213526
4.5246	0.22263	0.225663	0.219393		0.21667	0.219779	0.213571
4.54462	0.22273	0.225979	0.21944		0.21674	0.220022	0.213615
4.56464	0.22283	0.226296	0.219486		0.21682	0.220266	0.213659
4.58466	0.22292	0.226612	0.219533		0.2169	0.22051	0.213704
4.60468	0.22302	0.226925	0.21957		0.21697	0.220758	0.213741
4.6247	0.22311	0.227237	0.219601		0.21705	0.221006	0.213775
4.64472	0.22321	0.227548	0.219632		0.21712	0.221255	0.213808
4.66474	0.22329	0.22786	0.219663		0.21719	0.221504	0.213841
4.68476	0.22337	0.228172	0.219692		0.21725	0.221752	0.213873
4.70478	0.22344	0.228483	0.219705		0.21731	0.222001	0.21389
4.7248	0.22351	0.228771	0.219719		0.21736	0.222233	0.213908
4.74482	0.22357	0.229039	0.219732		0.21742	0.222453	0.213926
4.76484	0.22363	0.229307	0.219745		0.21747	0.222673	0.213944
4.78486	0.22369	0.229575	0.219741		0.21752	0.222892	0.213946
4.80488	0.22375	0.229843	0.219728		0.21756	0.223112	0.213939
4.8249	0.22378	0.230111	0.219715		0.21758	0.223331	0.213932
4.84492	0.2238	0.23035	0.219701		0.2176	0.223529	0.213926
4.86494	0.22381	0.230539	0.219682		0.21762	0.223689	0.213914
4.88496	0.22382	0.230728	0.219633		0.21762	0.223849	0.213879
4.90498	0.22383	0.230917	0.219584		0.21763	0.224009	0.213843
4.925	0.22383	0.231106	0.219536		0.21763	0.224169	0.213808
4.94502	0.22383	0.231294	0.219487		0.21763	0.224328	0.213772
4.96504	0.2238	0.231462	0.219408		0.21761	0.224471	0.213713
4.98506	0.22374	0.23153	0.219315		0.21756	0.224536	0.213642
5.00508	0.22367	0.231598	0.219221		0.2175	0.224601	0.213571
5.0251	0.2236	0.231665	0.219128		0.21744	0.224665	0.213499
5.04512	0.22352	0.231733	0.219026		0.21738	0.22473	0.213421
5.06514	0.22344	0.231801	0.218884		0.21732	0.224794	0.213308
5.08516	0.22335	0.231869	0.218742		0.21725	0.224859	0.213194
5.10518	0.22323	0.231784	0.218599		0.21714	0.224801	0.213081
5.1252	0.22306	0.231697	0.218457		0.21701	0.224741	0.212967
5.14522	0.22288	0.23161	0.218274		0.21686	0.224682	0.21282
5.16524	0.22271	0.231523	0.218072		0.21672	0.224622	0.212655
5.18526	0.22253	0.231435	0.217869		0.21657	0.224562	0.21249
5.20528	0.22234	0.231348	0.217667		0.21642	0.224502	0.212326
5.2253	0.22212	0.231114	0.217453		0.21623	0.224323	0.212151
5.24532	0.22187	0.230841	0.217183		0.21603	0.224111	0.211928
5.26534	0.22159	0.230568	0.216914		0.2158	0.223899	0.211706
5.28536	0.2213	0.230295	0.216645		0.21556	0.223688	0.211483
5.30538	0.221	0.230022	0.216376		0.21531	0.223476	0.211261
5.3254	0.22067	0.229749	0.216054		0.21504	0.223265	0.210994
5.34542	0.22032	0.229353	0.215706		0.21475	0.222949	0.210707
5.36544	0.21995	0.228873	0.215359		0.21444	0.222563	0.210421
5.38546	0.21958	0.228393	0.215012		0.21414	0.222177	0.210134
5.40548	0.21919	0.227914	0.21465		0.21381	0.221791	0.209833
5.4255	0.21873	0.227434	0.214223		0.21342	0.221405	0.209472
5.44552	0.21827	0.226955	0.213796		0.21303	0.221019	0.209112
5.46554	0.21779	0.226388	0.213369		0.21263	0.220558	0.208752
5.48556	0.21728	0.225696	0.212942		0.21221	0.219988	0.208391
5.50558	0.21676	0.225003	0.212452		0.21177	0.219418	0.207975
5.5256	0.21621	0.22431	0.211933		0.2113	0.218848	0.207535
5.54562	0.21566	0.223617	0.211415		0.21084	0.218278	0.207095
5.56564	0.21506	0.222925	0.210897		0.21033	0.217708	0.206654
5.58566	0.21443	0.222186	0.210359		0.2098	0.217098	0.206196
5.60568	0.21375	0.221276	0.209743		0.20922	0.216339	0.205669
5.6257	0.21304	0.220367	0.209126		0.20862	0.21558	0.205142
5.64572	0.21234	0.219458	0.20851		0.20802	0.214821	0.204615
5.66574	0.21163	0.218549	0.207894		0.20742	0.214062	0.204087
5.68576	0.21092	0.21764	0.207206		0.20681	0.213303	0.203494
5.70578	0.21016	0.216726	0.206487		0.20616	0.21254	0.202874
5.7258	0.20929	0.215615	0.205769		0.20541	0.211595	0.202253
5.74582	0.20842	0.214504	0.20505		0.20466	0.21065	0.201632
5.76584	0.20755	0.213393	0.20431		0.20391	0.209706	0.200992
5.78586	0.20666	0.212282	0.203487		0.20314	0.208761	0.200276
5.80588	0.20576	0.211171	0.202664		0.20237	0.207816	0.199559
5.8259	0.20484	0.21006	0.20184		0.20157	0.206872	0.198843
5.84592	0.20389	0.208798	0.201017		0.20075	0.205783	0.198126
5.86594	0.20286	0.207505	0.200117		0.19985	0.204663	0.197339
5.88596	0.20181	0.206211	0.199184		0.19894	0.203544	0.196483
5.90598	0.20075	0.204917	0.198252		0.19802	0.202425	0.195589
5.926	0.19967	0.203624	0.19732		0.19707	0.201306	0.194695
5.94602	0.19859	0.20233	0.196364		0.19613	0.200187	0.193801
5.96604	0.19747	0.200936	0.19532		0.19514	0.198969	0.192906
5.98606	0.19634	0.199485	0.194277		0.19415	0.197695	0.192012
6.00608	0.19517	0.198033	0.193233		0.19313	0.196421	0.191069
6.0261	0.19394	0.196581	0.192122		0.19204	0.195147	0.190014
6.04612	0.1927	0.195129	0.190944		0.19094	0.193873	0.188959
6.06614	0.19144	0.193678	0.189766		0.18984	0.192599	0.187904
6.08616	0.19018	0.192263	0.188588		0.18872	0.191263	0.186849
6.10618	0.18889	0.19096	0.18741		0.18758	0.18985	0.185794
6.1262	0.18759	0.189569	0.186232		0.18641	0.188568	0.184739
6.14622	0.18626	0.188178	0.185054		0.18524	0.187333	0.183684
6.16624	0.18488	0.186787	0.183745		0.184	0.186099	0.182506
6.18626	0.18349	0.185396	0.182406		0.18276	0.184864	0.181299
6.20628	0.18208	0.183967	0.181067		0.18151	0.183593	0.180093
6.2263	0.18063	0.182456	0.179728		0.1802	0.182245	0.178886
6.24632	0.17918	0.180944	0.17839		0.17889	0.180896	0.17768
6.26633	0.17772	0.179433	0.177051		0.17758	0.179549	0.176474
6.28635	0.17626	0.177922	0.175712		0.17628	0.1782	0.175268
6.30637	0.17478	0.176374	0.174244		0.17493	0.176813	0.17401
6.32639	0.17321	0.174749	0.172558		0.17352	0.175344	0.172643
6.34641	0.17164	0.173123	0.170803		0.17209	0.173875	0.171275
6.36643	0.17006	0.171498	0.169047		0.17065	0.172406	0.169908
6.38645	0.16849	0.169873	0.167292		0.16922	0.170937	0.16854
6.40647	0.16689	0.16822	0.165537		0.16777	0.169441	0.167094
6.42649	0.16528	0.16651	0.163781		0.1663	0.167886	0.165471
6.44651	0.16367	0.1648	0.162026		0.16483	0.166332	0.163848
6.46653	0.162	0.163089	0.160226		0.1633	0.164778	0.162162
6.48655	0.16033	0.161379	0.158419		0.16176	0.163224	0.160467
6.50657	0.15863	0.159645	0.156612		0.16019	0.161642	0.158771
6.52659	0.15693	0.157864	0.154805		0.15862	0.160002	0.157076
6.54661	0.15523	0.156191	0.152998		0.15705	0.158363	0.15538
6.56663	0.15353	0.154571	0.151191		0.15548	0.156723	0.153685
6.58665	0.15181	0.152906	0.149368		0.15389	0.155084	0.151954
6.60667	0.15008	0.151227	0.147537		0.15228	0.153421	0.150207
6.62669	0.14831	0.149547	0.145705		0.15063	0.151711	0.14846
6.64671	0.14655	0.147868	0.143874		0.14898	0.15004	0.146712
6.66673	0.14478	0.146175	0.142043		0.14733	0.148464	0.144965
6.68675	0.143	0.144444	0.140211		0.14567	0.146846	0.143218
6.70677	0.14122	0.142713	0.138375		0.144	0.145229	0.141455
6.72679	0.13944	0.140982	0.136535		0.14232	0.143611	0.139675
6.74681	0.13766	0.139251	0.134694		0.14065	0.141994	0.137896
6.76683	0.13585	0.137496	0.132853		0.13894	0.140341	0.136116
6.78685	0.13404	0.135734	0.131012		0.13723	0.138677	0.134337
6.80687	0.13223	0.133972	0.129171		0.13551	0.137013	0.132558
6.82689	0.13042	0.13221	0.127334		0.13379	0.135349	0.130775
6.84691	0.12861	0.130444	0.125506		0.13207	0.133677	0.128984
6.86693	0.1268	0.128667	0.123678		0.13034	0.131987	0.127193
6.88695	0.12499	0.126889	0.12185		0.12862	0.130296	0.125402
6.90697	0.12318	0.125112	0.120022		0.12689	0.128605	0.123611
6.92699	0.12136	0.123334	0.118194		0.12515	0.126914	0.12182
6.94701	0.11955	0.121555	0.116368		0.1234	0.12521	0.12003
6.96703	0.11775	0.119775	0.11457		0.12166	0.123501	0.118251
6.98705	0.11594	0.117995	0.112771		0.11992	0.121793	0.116471
7.00707	0.11414	0.116215	0.110972		0.11818	0.120084	0.114692
7.02709	0.11234	0.114439	0.109173		0.11644	0.118375	0.112912
7.04711	0.11054	0.112673	0.107374		0.11469	0.116664	0.111133
7.06713	0.10876	0.110906	0.105575		0.11296	0.114953	0.109353
7.08715	0.107	0.10914	0.103821		0.11124	0.113242	0.107603
7.10717	0.10524	0.107373	0.102072		0.10952	0.111531	0.105856
7.12719	0.10348	0.105629	0.100324		0.1078	0.109831	0.104108
7.14721	0.10173	0.103892	0.0985746		0.10608	0.108133	0.102361
7.16723	0.09998	0.102154	0.0968256		0.10436	0.106436	0.100614
7.18725	0.09823	0.100417	0.0950767		0.10265	0.104738	0.0988662
7.20727	0.09651	0.0986914	0.0933749		0.10095	0.103048	0.097158
7.22729	0.09482	0.0969962	0.0916923		0.09927	0.101378	0.0954657
7.24731	0.09314	0.095301	0.0900097		0.0976	0.099707	0.0937734
7.26733	0.09145	0.0936058	0.0883271		0.09592	0.0980362	0.0920811
7.28735	0.08977	0.0919106	0.0866445		0.09425	0.0963655	0.0903888
7.30737	0.0881	0.0902595	0.0849619		0.09258	0.094723	0.0886966
7.32739	0.08644	0.0886199	0.0833227		0.09093	0.0930878	0.0870418
7.34741	0.0848	0.0869803	0.0817239		0.08929	0.0914527	0.0854221
7.36743	0.08319	0.0853407	0.0801252		0.08767	0.0898175	0.0838023
7.38745	0.08159	0.0837196	0.0785264		0.08605	0.0881963	0.0821826
7.40747	0.08	0.0821421	0.0769276		0.08445	0.0866077	0.0805628
7.42749	0.07842	0.0805646	0.0753289		0.08286	0.0850191	0.078943
7.44751	0.07685	0.0789871	0.0737627		0.08127	0.0834305	0.0773533
7.46753	0.0753	0.0774097	0.0722642		0.07969	0.0818418	0.0758257
7.48755	0.07375	0.0758895	0.0707657		0.07812	0.0802981	0.0742981
7.50757	0.07223	0.0743834	0.0692672		0.07658	0.0787653	0.0727705
7.52759	0.07075	0.0728773	0.0677687		0.07506	0.0772325	0.071243
7.54761	0.06927	0.0713712	0.0662702		0.07355	0.0756996	0.0697154
7.56763	0.0678	0.0698884	0.0647866		0.07204	0.0741861	0.0682017
7.58765	0.06636	0.0684579	0.063401		0.07055	0.0727155	0.0667789
7.60767	0.06492	0.0670275	0.0620154		0.06908	0.071245	0.0653562
7.62769	0.0635	0.065597	0.0606298		0.06761	0.0697745	0.0639335
7.64771	0.06208	0.0641665	0.0592442		0.06615	0.068304	0.0625107
7.66773	0.06071	0.062803	0.0578586		0.06473	0.0668914	0.061088
7.68775	0.05936	0.0614549	0.0564731		0.06332	0.0654921	0.0596653
7.70777	0.05804	0.0601067	0.0551984		0.06195	0.0640927	0.0583504
7.72779	0.05673	0.0587585	0.0539308		0.06058	0.0626934	0.0570425
7.74781	0.05542	0.0574366	0.0526632		0.05922	0.0613167	0.0557345
7.76783	0.05413	0.0561706	0.0513956		0.05787	0.0599884	0.0544265
7.78785	0.05284	0.0549046	0.050128		0.05652	0.0586601	0.0531186
7.80787	0.05157	0.0536386	0.0488604		0.05519	0.0573318	0.0518106
7.82789	0.05038	0.0523726	0.0476868		0.05393	0.0560035	0.050593
7.84791	0.0492	0.0511764	0.0465451		0.05269	0.0547396	0.0494061
7.86793	0.04803	0.0499951	0.0454034		0.05144	0.0534893	0.0482191
7.88795	0.04685	0.0488138	0.0442616		0.0502	0.052239	0.0470322
7.90797	0.04569	0.0476325	0.0431199		0.04897	0.0509887	0.0458452
7.92799	0.04454	0.046479	0.0419781		0.04775	0.0497641	0.0446583
7.94801	0.04341	0.0453822	0.0409054		0.04656	0.0485917	0.0435385
7.96803	0.04235	0.0442854	0.039888		0.04542	0.0474193	0.0424727
7.98805	0.04129	0.0431887	0.0388706		0.04429	0.0462468	0.0414068
8.00807	0.04024	0.0420919	0.0378532		0.04317	0.0450744	0.040341
8.02809	0.03922	0.0410618	0.0368358		0.04207	0.0439687	0.0392752
8.04811	0.0382	0.040045	0.0358184		0.04098	0.0428763	0.0382093
8.06813	0.03718	0.0390282	0.0348444		0.03989	0.0417838	0.0371869
8.08815	0.03619	0.0380114	0.0339466		0.03882	0.0406914	0.0362406
8.10817	0.03522	0.0370219	0.0330488		0.03779	0.0396254	0.0352943
8.12819	0.03431	0.0360853	0.032151		0.0368	0.038611	0.0343481
8.14821	0.0334	0.0351487	0.0312532		0.03582	0.0375965	0.0334018
8.16823	0.03249	0.0342121	0.0303553		0.03484	0.0365821	0.0324556
8.18825	0.03159	0.0332755	0.0294767		0.03386	0.0355676	0.0315282
8.20827	0.03072	0.0324028	0.0286919		0.03292	0.0346189	0.0306933
8.22829	0.02987	0.0315418	0.027907		0.032	0.0336823	0.0298584
8.24831	0.02901	0.0306809	0.0271222		0.03107	0.0327457	0.0290235
8.26833	0.02821	0.0298199	0.0263373		0.03019	0.0318091	0.0281886
8.28835	0.02741	0.0289846	0.0255525		0.02933	0.0309005	0.0273537
8.30837	0.02663	0.0281971	0.0247676		0.02848	0.030044	0.0265188
8.32839	0.02588	0.0274096	0.0240855		0.02766	0.0291875	0.0257897
8.34841	0.02513	0.026622	0.0234056		0.02684	0.028331	0.025063
8.36843	0.02438	0.0258345	0.0227258		0.02603	0.0274745	0.0243364
8.38845	0.02364	0.0251077	0.022046		0.02522	0.0266807	0.0236097
8.40847	0.02293	0.0243913	0.0213662		0.02445	0.0258975	0.0228831
8.42849	0.02226	0.0236748	0.0206864		0.02371	0.0251143	0.0221564
8.44851	0.0216	0.0229584	0.02008		0.023	0.0243311	0.0215058
8.46853	0.02095	0.022266	0.0194939		0.02229	0.0235744	0.0208761
8.48855	0.02031	0.0216164	0.0189077		0.02159	0.0228647	0.0202463
8.50857	0.01967	0.0209668	0.0183215		0.02089	0.0221551	0.0196165
8.52859	0.01904	0.0203172	0.0177354		0.02021	0.0214454	0.0189868
8.54861	0.01842	0.0196676	0.0171492		0.01952	0.0207357	0.018357
8.56863	0.01785	0.0190738	0.0166137		0.01891	0.0200876	0.017746
8.58865	0.0173	0.0184887	0.0161131		0.0183	0.0194491	0.0171215
8.60867	0.01675	0.0179036	0.0156124		0.01771	0.0188107	0.0165308
8.62869	0.01621	0.0173185	0.0151118		0.01712	0.0181722	0.0159843
8.64871	0.01568	0.0167557	0.0146112		0.01653	0.0175584	0.0154378
8.66873	0.01515	0.0162306	0.0141106		0.01596	0.0169866	0.0148914
8.68875	0.01463	0.0157056	0.0136396		0.01539	0.0164149	0.0143449
8.70877	0.01414	0.0151806	0.0132133		0.01486	0.0158431	0.0138295
8.72879	0.01368	0.0146556	0.012787		0.01436	0.0152714	0.013354
8.74881	0.01323	0.0141792	0.0123606		0.01387	0.0147561	0.0128786
8.76882	0.01278	0.0137099	0.0119345		0.01338	0.014249	0.0124033
8.78884	0.01233	0.0132405	0.0115082		0.0129	0.0137417	0.0119278
8.80886	0.01189	0.012771	0.0110959		0.01242	0.0132345	0.0114837
8.82888	0.01147	0.0123227	0.0107374		0.01196	0.0127509	0.0110792
8.8489	0.01106	0.0119089	0.0103789		0.01152	0.0123059	0.0106747
8.86892	0.01068	0.0114951	0.0100204		0.01111	0.011861	0.0102702
8.88894	0.0103	0.0110813	0.00964117		0.0107	0.0114161	0.00986563
8.90896	0.00993	0.0106675	0.00928335		0.0103	0.0109711	0.00948651
8.92898	0.00957	0.0102971	0.0089458		0.00992	0.0105734	0.00913876
8.949	0.00923	0.00993222	0.00863043		0.00955	0.0101819	0.00879102
8.96902	0.00889	0.00956737	0.00830397		0.00918	0.00979035	0.00844327
8.98904	0.00854	0.00920252	0.00797752		0.00881	0.0093988	0.00809552
9.00906	0.00822	0.00885589	0.00767354		0.00846	0.00902895	0.00777025
9.02908	0.00792	0.00853776	0.00739676		0.00814	0.00869302	0.00747218
9.0491	0.00763	0.00821963	0.00711998		0.00783	0.00835709	0.00717411
9.06912	0.00734	0.0079015	0.0068432		0.00752	0.00802117	0.00687604
9.08914	0.00706	0.00758337	0.00656642		0.00722	0.00768524	0.00657797
9.10916	0.00679	0.00730305	0.00630913		0.00693	0.00738911	0.00630588
9.12918	0.00652	0.00702715	0.00607493		0.00665	0.00709764	0.00606459
9.1492	0.00625	0.00675126	0.00584073		0.00636	0.00680617	0.00582329
9.16922	0.00601	0.00647537	0.00560653		0.0061	0.00651471	0.005582
9.18924	0.00578	0.00621553	0.00537234		0.00586	0.00624108	0.0053407
9.20926	0.00555	0.00597971	0.00515455		0.00562	0.00599413	0.00511582
9.22928	0.00534	0.0057439	0.00495584		0.0054	0.00574719	0.00491001
9.2493	0.00512	0.00550808	0.00475712		0.00517	0.00550025	0.0047042
9.26932	0.0049	0.00527226	0.00455841		0.00494	0.00525331	0.00449839
9.28934	0.00469	0.00506667	0.0043597		0.00472	0.00504264	0.00429258
9.30936	0.0045	0.00486422	0.00417611		0.00451	0.00483574	0.0041039
9.32938	0.00432	0.00466177	0.00400974		0.00433	0.00462884	0.00393474
9.3494	0.00415	0.00445932	0.00384337		0.00415	0.00442195	0.00376557
9.36942	0.00398	0.00427058	0.00367701		0.00397	0.00422784	0.00359641
9.38944	0.00381	0.0041015	0.00351064		0.0038	0.00405209	0.00342724
9.40946	0.00364	0.00393243	0.00335879		0.00362	0.00387634	0.00327291
9.42948	0.00348	0.00376335	0.00322316		0.00346	0.00370059	0.00313515
9.4495	0.00333	0.00359427	0.00308752		0.0033	0.00352484	0.00299738
9.46952	0.00319	0.00344962	0.00295188		0.00316	0.00337759	0.00285961
9.48954	0.00306	0.00330723	0.00281625		0.00302	0.00323297	0.00272184
9.50956	0.00293	0.00316483	0.00269232		0.00289	0.00308835	0.00259655
9.52958	0.0028	0.00302244	0.0025812		0.00276	0.00294372	0.00248491
9.5496	0.00268	0.00289035	0.00247008		0.00263	0.00281035	0.00237327
9.56962	0.00256	0.00277244	0.00235897		0.00251	0.00269244	0.00226162
9.58964	0.00244	0.00265453	0.00224785		0.00239	0.00257453	0.00214998
9.60966	0.00233	0.00253663	0.00214675		0.00228	0.00245663	0.0020489
9.62968	0.00223	0.00241872	0.0020564		0.00218	0.00233872	0.00195915
9.6497	0.00214	0.00231935	0.00196605		0.00209	0.00223935	0.00186939
9.66972	0.00204	0.00222146	0.0018757		0.00199	0.00214146	0.00177964
9.68974	0.00195	0.00212358	0.00178535		0.0019	0.00204358	0.00168988
9.70976	0.00186	0.00202569	0.00170349		0.00181	0.00194569	0.00160897
9.72978	0.00178	0.00193548	0.00163056		0.00172	0.00185548	0.00153736
9.7498	0.0017	0.00185539	0.00155763		0.00164	0.00177539	0.00146575
9.76982	0.00162	0.0017753	0.00148471		0.00157	0.0016953	0.00139414
9.78984	0.00155	0.00169521	0.00141178		0.00149	0.00161521	0.00132253
9.80986	0.00148	0.00161512	0.00134597		0.00143	0.00153512	0.00125826
9.82988	0.00142	0.00154752	0.00128752		0.00136	0.0014696	0.00120153
9.8499	0.00135	0.00148077	0.00122906		0.0013	0.00140508	0.00114481
9.86992	0.00129	0.00141402	0.0011706		0.00124	0.00134056	0.00108809
9.88994	0.00123	0.00134727	0.00111215		0.00117	0.00127603	0.00103137
9.90996	0.00117	0.00128642	0.00105961		0.00112	0.00121741	0.000980662
9.92998	0.00112	0.00123303	0.00101307		0.00107	0.00116624	0.000936032
9.95	0.00107	0.00117964	0.000966517		0.00102	0.00111507	0.000891402
9.97002	0.00102	0.00112625	0.000919969		0.000974968	0.0010639	0.000846773
9.99004	0.000975911	0.00107285	0.000873422		0.000927957	0.00101273	0.000802143
10.0101	0.000930693	0.00102807	0.000831753		0.000883793	0.000969716	0.000762402
10.0301	0.000886546	0.000983778	0.000794915		0.000840703	0.000927158	0.000727501
10.0501	0.000843052	0.000939483	0.000758077		0.000798291	0.0008846	0.0006926
10.0701	0.000806815	0.000895189	0.000721239		0.000763204	0.000842042	0.000657699
10.0901	0.000771302	0.000854692	0.000684401		0.000728836	0.00080316	0.000622798
10.1102	0.000737468	0.000818809	0.000651544		0.000696126	0.000768741	0.00059183
10.1302	0.000704406	0.000782926	0.000622551		0.00066418	0.000734323	0.000564681
10.1502	0.000671344	0.000747043	0.000593557		0.000632233	0.000699905	0.000537532
10.1702	0.000638429	0.00071116	0.000564563		0.000600438	0.000665487	0.000510383
10.1902	0.000608233	0.000681504	0.000535569		0.000571371	0.000637162	0.000483234
10.2103	0.000580874	0.000652133	0.000509796		0.000545093	0.000609116	0.000459224
10.2303	0.000556161	0.000622763	0.000487086		0.000521416	0.000581071	0.000438201
10.2503	0.000531447	0.000593392	0.000464376		0.000497739	0.000553026	0.000417178
10.2703	0.000507221	0.000566456	0.000441666		0.000474534	0.000527341	0.000396154
10.2903	0.000483565	0.000542372	0.000418956		0.000451882	0.000504421	0.000375131
10.3104	0.000461439	0.000518288	0.00039883		0.00043075	0.000481501	0.000356592
10.3304	0.000439911	0.000494204	0.000381114		0.000410199	0.000458581	0.000340369
10.3504	0.000418444	0.00047012	0.000363398		0.000389708	0.00043566	0.000324146
10.3704	0.000400828	0.000450175	0.000345682		0.000372951	0.000416724	0.000307923
10.3904	0.000383243	0.000430381	0.000327966		0.000356223	0.000397933	0.0002917
10.4105	0.000366068	0.000410586	0.000312307		0.000339885	0.000379141	0.000277427
10.4305	0.000349816	0.000390792	0.000298528		0.000324448	0.00036035	0.000264938
10.4505	0.000334133	0.00037269	0.000284749		0.000309566	0.000343179	0.000252449
10.4705	0.000318824	0.000356462	0.00027097		0.000295043	0.000327805	0.00023996
10.4905	0.000303516	0.000340234	0.000257191		0.000280519	0.00031243	0.00022747
10.5106	0.000289567	0.000324006	0.000245039		0.000267302	0.000297056	0.000216503
10.5306	0.000276836	0.000307778	0.000234343		0.000255254	0.000281682	0.0002069
10.5506	0.000264956	0.000294431	0.000223648		0.000244031	0.000269064	0.000197296
10.5706	0.000253355	0.000281146	0.000212953		0.000233084	0.000256505	0.000187692
10.5906	0.000241755	0.000267861	0.000202258		0.000222136	0.000243946	0.000178089
10.6107	0.000230409	0.000254576	0.000192841		0.000211424	0.000231387	0.000169666
10.6307	0.000219527	0.000242482	0.000184547		0.000201149	0.000219971	0.000162281
10.6507	0.000208945	0.00023166	0.000176252		0.000191161	0.000209773	0.000154895
10.6707	0.00019976	0.000220839	0.000167958		0.000182529	0.000199576	0.00014751
10.6907	0.000190853	0.000210018	0.000159664		0.000174173	0.000189379	0.000140124
10.7108	0.000182145	0.000199197	0.000152369		0.000165999	0.000179182	0.000133651
10.7308	0.000174019	0.000190425	0.000145934		0.000158376	0.000171025	0.000127962
10.7508	0.000165899	0.000181678	0.0001395		0.000150759	0.000162959	0.000122274
10.7708	0.000157778	0.000172932	0.000133065		0.000143141	0.000154892	0.000116586
10.7908	0.0001497	0.000164185	0.00012663		0.000135566	0.000146826	0.000110898
10.8109	0.000142777	0.000156298	0.000120974		0.000129097	0.000140046	0.000105912
10.8309	0.000136611	0.000149917	0.000115974		0.000123343	0.00013435	0.000101518
10.8509	0.000130446	0.000143657	0.000110974		0.000117588	0.000128654	9.71249e-05
10.8709	0.000124281	0.000137398	0.000105974		0.000111833	0.000122959	9.27314e-05
10.8909	0.000118116	0.000131139	0.000100974		0.000106078	0.000117263	8.8338e-05
10.911	0.000112362	0.00012488	9.65782e-05		0.000100713	0.000111567	8.44842e-05
10.931	0.000106992	0.000118621	9.2682e-05		9.57296e-05	0.000105872	8.10767e-05
10.951	0.000101678	0.000112457	8.87858e-05		9.08007e-05	0.000100263	7.76692e-05
10.971	9.70663e-05	0.000108109	8.48896e-05		8.65208e-05	9.63172e-05	7.42617e-05
10.991	9.25748e-05	0.000103761	8.09934e-05		8.23583e-05	9.2371e-05	7.08542e-05
11.0111	8.82968e-05	9.94129e-05	7.75656e-05		7.83953e-05	8.84248e-05	6.78613e-05
11.0311	8.40947e-05	9.50648e-05	7.36011e-05		7.44995e-05	8.44786e-05	6.52043e-05
11.0511	8.00992e-05	9.07168e-05	6.92941e-05		7.08202e-05	8.05324e-05	6.18118e-05
11.0711	7.61777e-05	8.63688e-05	6.53514e-05		6.72183e-05	7.65862e-05	5.79666e-05
11.0911	7.24478e-05	8.20207e-05	6.14088e-05		6.38027e-05	7.264e-05	5.41213e-05
11.1112	6.90826e-05	7.84322e-05	5.74661e-05		6.07189e-05	6.93823e-05	5.02761e-05
11.1312	6.60073e-05	7.54468e-05	5.35235e-05		5.78987e-05	6.66712e-05	4.64308e-05
11.1512	6.2932e-05	7.24613e-05	4.95808e-05		5.50785e-05	6.39602e-05	4.25855e-05
11.1712	6.00742e-05	6.94758e-05	4.6335e-05		5.24811e-05	6.12491e-05	3.94779e-05
11.1912	5.74039e-05	6.64903e-05	4.36584e-05		5.00751e-05	5.8538e-05	3.69727e-05
11.2113	5.47898e-05	6.35049e-05	4.09817e-05		4.77183e-05	5.5827e-05	3.44674e-05
11.2313	5.22196e-05	6.05194e-05	3.8305e-05		4.53996e-05	5.31159e-05	3.19622e-05
11.2513	4.96724e-05	5.75895e-05	3.56297e-05		4.31027e-05	5.04568e-05	2.94582e-05
11.2713	4.75355e-05	5.54435e-05	3.2953e-05		4.11934e-05	4.85306e-05	2.6953e-05
11.2913	4.54741e-05	5.32975e-05	3.06536e-05		3.93642e-05	4.66044e-05	2.48481e-05
11.3113	4.35928e-05	5.11515e-05	2.90361e-05		3.77176e-05	4.46782e-05	2.34669e-05
11.3314	4.1745e-05	4.90054e-05	2.74187e-05		3.61001e-05	4.2752e-05	2.20857e-05
11.3514	3.994e-05	4.68594e-05	2.58012e-05		3.45215e-05	4.08258e-05	2.07045e-05
11.3714	3.81739e-05	4.51909e-05	2.41838e-05		3.29782e-05	3.90183e-05	1.93233e-05
11.3914	3.64078e-05	4.35489e-05	2.25664e-05		3.1435e-05	3.76696e-05	1.79421e-05
11.4115	3.4825e-05	4.19069e-05	2.1078e-05		3.00646e-05	3.63208e-05	1.66962e-05
11.4315	3.34948e-05	4.02728e-05	2.02557e-05		2.89442e-05	3.49789e-05	1.61486e-05
11.4515	3.22191e-05	3.89116e-05	1.94334e-05		2.78699e-05	3.38675e-05	1.5601e-05
11.4715	3.09435e-05	3.75504e-05	1.86111e-05		2.67956e-05	3.27562e-05	1.50534e-05
11.4915	2.96678e-05	3.61892e-05	1.77889e-05		2.57214e-05	3.16449e-05	1.45058e-05
11.5115	2.84189e-05	3.48279e-05	1.69666e-05		2.46702e-05	3.05335e-05	1.39581e-05
11.5316	2.72095e-05	3.35655e-05	1.61443e-05		2.36505e-05	2.94954e-05	1.34105e-05
11.5516	2.61287e-05	3.23897e-05	1.58109e-05		2.27537e-05	2.85213e-05	1.33515e-05
11.5716	2.52074e-05	3.12139e-05	1.54934e-05		2.20022e-05	2.75472e-05	1.33084e-05
11.5916	2.42862e-05	3.00381e-05	1.5176e-05		2.12506e-05	2.65732e-05	1.32653e-05
11.6116	2.3387e-05	2.88669e-05	1.48585e-05		2.05177e-05	2.56018e-05	1.32222e-05
11.6317	2.25264e-05	2.7813e-05	1.4541e-05		1.98118e-05	2.46997e-05	1.31791e-05
11.6517	2.16659e-05	2.67591e-05	1.42235e-05		1.91058e-05	2.37975e-05	1.3136e-05
11.6717	2.08416e-05	2.57052e-05	1.40874e-05		1.84295e-05	2.28954e-05	1.32412e-05
11.6917	2.00279e-05	2.46513e-05	1.40041e-05		1.77619e-05	2.19932e-05	1.33894e-05
11.7118	1.93172e-05	2.36446e-05	1.39208e-05		1.71809e-05	2.11121e-05	1.35377e-05
11.7318	1.86804e-05	2.26778e-05	1.38375e-05		1.66615e-05	2.02489e-05	1.36859e-05
11.7518	1.80436e-05	2.1711e-05	1.37541e-05		1.61421e-05	1.93856e-05	1.38342e-05
11.7718	1.74068e-05	2.07442e-05	1.36708e-05		1.56227e-05	1.85224e-05	1.39824e-05
11.7918	1.67735e-05	1.97809e-05	1.36017e-05		1.50971e-05	1.76606e-05	1.34318e-05
11.8118	1.61699e-05	1.88888e-05	1.35426e-05		1.45848e-05	1.68296e-05	1.28147e-05
11.8319	1.55756e-05	1.79967e-05	1.34835e-05		1.40804e-05	1.59986e-05	1.21976e-05
11.8519	1.49895e-05	1.71047e-05	1.34243e-05		1.35833e-05	1.51676e-05	1.15979e-05
11.8719	1.44815e-05	1.62126e-05	1.30563e-05		1.31563e-05	1.4471e-05	1.11651e-05
11.8919	1.39827e-05	1.53662e-05	1.25657e-05		1.27347e-05	1.45642e-05	1.07322e-05
11.9119	1.3494e-05	1.45563e-05	1.20751e-05		1.2311e-05	1.45785e-05	1.02994e-05
11.932	1.30004e-05	1.37464e-05	1.15846e-05		1.18693e-05	1.44708e-05	9.86656e-06
11.952	1.25067e-05	1.29583e-05	1.1094e-05		1.14275e-05	1.4363e-05	9.43373e-06
11.972	1.20142e-05	1.27256e-05	1.06035e-05		1.09866e-05	1.42552e-05	9.0009e-06
11.992	1.15398e-05	1.2565e-05	1.01129e-05		1.05597e-05	1.41474e-05	8.56807e-06
12.0121	1.11072e-05	1.24044e-05	9.69976e-06		1.01705e-05	1.40396e-05	8.20624e-06
12.0321	1.06967e-05	1.2216e-05	9.3378e-06		9.79674e-06	1.38844e-05	7.89138e-06
12.0521	1.02637e-05	1.1915e-05	8.97584e-06		9.38466e-06	1.35373e-05	7.57347e-06
12.0721	9.84353e-06	1.1614e-05	8.61388e-06		8.98429e-06	1.31903e-05	6.92349e-06
12.0921	9.43321e-06	1.13129e-05	8.02669e-06		8.59293e-06	1.28432e-05	6.31857e-06
12.1121	9.03016e-06	1.10119e-05	7.42624e-06		8.20792e-06	1.24961e-05	5.71364e-06
12.1322	8.63181e-06	1.07109e-05	6.8258e-06		7.82703e-06	1.21491e-05	5.10872e-06
12.1522	8.23953e-06	1.04088e-05	6.23419e-06		7.45161e-06	1.18002e-05	4.51276e-06
12.1722	7.88606e-06	9.99899e-06	5.76105e-06		7.09617e-06	1.12671e-05	4.03691e-06
12.1922	7.53259e-06	9.58916e-06	5.28792e-06		6.74072e-06	1.0734e-05	3.56106e-06
12.2122	7.18515e-06	9.17934e-06	4.81478e-06		6.39059e-06	1.02009e-05	3.08522e-06
12.2323	6.84153e-06	8.76951e-06	4.34164e-06		6.04383e-06	9.66777e-06	2.60937e-06
12.2523	6.51325e-06	8.35969e-06	3.94513e-06		5.71369e-06	9.13465e-06	2.21657e-06
12.2723	6.19633e-06	7.94987e-06	3.6055e-06		5.39587e-06	8.60153e-06	1.88543e-06
12.2923	5.87341e-06	7.50998e-06	3.26588e-06		5.0654e-06	8.00515e-06	1.55428e-06
12.3124	5.57387e-06	7.06329e-06	2.92625e-06		4.75369e-06	7.39447e-06	1.22314e-06
12.3324	5.29173e-06	6.70867e-06	2.5968e-06		4.45771e-06	6.7838e-06	9.03532e-07
12.3524	5.03352e-06	6.48187e-06	2.38694e-06		4.18884e-06	6.17312e-06	7.19453e-07
12.3724	4.7753e-06	6.25507e-06	2.17709e-06		3.91997e-06	5.56245e-06	5.35374e-07
12.3924	4.51708e-06	6.02827e-06	1.96723e-06		3.6511e-06	5.29351e-06	3.51295e-07
12.4124	4.26313e-06	5.82278e-06	1.75737e-06		3.38605e-06	5.10853e-06	1.67216e-07
12.4325	4.02528e-06	5.63025e-06	1.61505e-06		3.1391e-06	4.93517e-06	6.19864e-08
12.4525	3.80012e-06	5.43773e-06	1.52106e-06		2.90602e-06	4.76181e-06	1.31744e-08
12.4725	3.59632e-06	5.2452e-06	1.42707e-06		2.69109e-06	4.58846e-06	-3.56377e-08
12.4925	3.39252e-06	5.05268e-06	1.33308e-06		2.47616e-06	4.4151e-06	-8.44497e-08
12.5125	3.19399e-06	4.87829e-06	1.24724e-06		2.26646e-06	4.25817e-06	-1.2357e-07
12.5326	3.01464e-06	4.7147e-06	1.24657e-06		2.07894e-06	4.11102e-06	-6.1508e-08
12.5526	2.83529e-06	4.55111e-06	1.24591e-06		1.89143e-06	3.96386e-06	5.54e-10
12.5726	2.65595e-06	4.38752e-06	1.24524e-06		1.70392e-06	3.81671e-06	6.2616e-08
12.5926	2.4766e-06	4.22393e-06	1.24457e-06		1.5164e-06	3.66955e-06	1.24678e-07
12.6127	2.3177e-06	4.07589e-06	1.28268e-06		1.34933e-06	3.53657e-06	2.32694e-07
12.6327	2.17143e-06	3.9369e-06	1.34698e-06		1.19502e-06	3.41185e-06	3.71743e-07
12.6527	2.02516e-06	3.79792e-06	1.41129e-06		1.04071e-06	3.28713e-06	5.10792e-07
12.6727	1.87889e-06	3.65894e-06	1.47559e-06		8.86394e-07	3.16241e-06	6.4984e-07
12.6927	1.73332e-06	3.51995e-06	1.54337e-06		7.32865e-07	3.03769e-06	7.92804e-07
12.7127	1.59659e-06	3.39436e-06	1.64201e-06		5.88732e-07	2.92525e-06	9.70454e-07
12.7328	1.4614e-06	3.27641e-06	1.74064e-06		4.45999e-07	2.81983e-06	1.14811e-06
12.7528	1.32767e-06	3.15846e-06	1.83928e-06		3.04548e-07	2.7144e-06	1.32576e-06
12.7728	1.20303e-06	3.0405e-06	1.93792e-06		1.71015e-07	2.60898e-06	1.50341e-06
12.7928	1.07899e-06	2.92255e-06	1.89979e-06		3.7536e-08	2.50356e-06	1.51926e-06
12.8128	9.57676e-07	2.81618e-06	1.82657e-06		-9.3774e-08	2.4088e-06	1.45884e-06
12.8329	8.37651e-07	2.71627e-06	1.75334e-06		-2.23893e-07	2.31999e-06	1.39842e-06
12.8529	7.17626e-07	2.61637e-06	1.68012e-06		-3.54013e-07	2.23119e-06	1.33801e-06
12.8729	5.97166e-07	2.51646e-06	1.60689e-06		-4.84855e-07	2.39013e-06	1.27759e-06
12.8929	4.732e-07	2.53614e-06	1.53366e-06		-6.21523e-07	2.53548e-06	1.21717e-06
12.913	3.56633e-07	2.62011e-06	1.47303e-06		-7.51786e-07	2.68084e-06	1.16744e-06
12.933	2.44108e-07	2.70409e-06	1.41927e-06		-8.78552e-07	2.8262e-06	1.12355e-06
12.953	1.31583e-07	2.78807e-06	1.36552e-06		-1.00532e-06	2.97156e-06	1.07965e-06
12.973	1.44373e-08	2.84894e-06	1.31176e-06		-1.13913e-06	3.08168e-06	1.03576e-06
12.993	-1.05603e-07	2.89534e-06	1.258e-06		-1.27736e-06	3.16973e-06	9.91865e-07
13.013	-2.23901e-07	2.94175e-06	1.20424e-06		-1.41398e-06	3.25779e-06	9.47971e-07
13.0331	-3.41268e-07	2.98815e-06	1.15048e-06		-1.54975e-06	3.34584e-06	9.04076e-07
13.0531	-4.58778e-07	3.0289e-06	1.09903e-06		-1.68639e-06	3.42542e-06	8.62102e-07
13.0731	-5.79216e-07	3.02797e-06	1.0602e-06		-1.83105e-06	3.44248e-06	8.30647e-07
13.0931	-6.99654e-07	3.02703e-06	1.02137e-06		-1.97572e-06	3.45954e-06	7.99192e-07
13.1131	-8.18581e-07	3.0261e-06	9.82542e-07		-2.119e-06	3.4766e-06	7.67737e-07
13.1332	-9.36719e-07	3.02517e-06	9.43713e-07		-2.26156e-06	3.49366e-06	7.36282e-07
13.1532	-1.06095e-06	2.99375e-06	9.04884e-07		-2.41324e-06	3.46509e-06	7.04827e-07
13.1732	-1.18886e-06	2.94395e-06	8.66055e-07		-2.57042e-06	3.40899e-06	6.73372e-07
13.1932	-1.31678e-06	2.89415e-06	8.27226e-07		-2.72761e-06	3.3529e-06	6.41918e-07
13.2133	-1.44025e-06	2.84435e-06	7.95685e-07		-2.88103e-06	3.29681e-06	6.16495e-07
13.2333	-1.56257e-06	2.789e-06	7.67868e-07		-3.03419e-06	3.23239e-06	5.94155e-07
13.2533	-1.69243e-06	2.69598e-06	7.40051e-07		-3.19866e-06	3.11144e-06	5.71815e-07
13.2733	-1.82229e-06	2.60296e-06	7.12234e-07		-3.36313e-06	2.99049e-06	5.49475e-07
13.2933	-1.95214e-06	2.50994e-06	6.84417e-07		-3.5276e-06	2.86954e-06	5.27135e-07
13.3133	-2.08087e-06	2.41692e-06	6.566e-07		-3.69105e-06	2.74859e-06	5.04795e-07
13.3334	-2.21308e-06	2.30367e-06	6.28783e-07		-3.86009e-06	2.59717e-06	4.82455e-07
13.3534	-2.34706e-06	2.17894e-06	6.02186e-07		-4.03215e-06	2.42845e-06	4.6113e-07
13.3734	-2.47847e-06	2.05421e-06	5.81575e-07		-4.20207e-06	2.25972e-06	4.44789e-07
13.3934	-2.60988e-06	1.92948e-06	5.60964e-07		-4.37199e-06	2.091e-06	4.28448e-07
13.4134	-2.74081e-06	1.80231e-06	5.40353e-07		-4.54178e-06	1.91861e-06	4.12107e-07
13.4335	-2.87421e-06	1.66044e-06	5.19742e-07		-4.71557e-06	1.7241e-06	3.95766e-07
13.4535	-3.0076e-06	1.51856e-06	4.99132e-07		-4.88936e-06	1.52958e-06	3.79424e-07
13.4735	-3.141e-06	1.37669e-06	4.78521e-07		-5.06315e-06	1.33507e-06	3.63083e-07
13.4935	-3.2744e-06	1.23481e-06	4.5791e-07		-5.23694e-06	1.14055e-06	3.46742e-07
13.5136	-3.40568e-06	1.092e-06	4.40725e-07		-5.40901e-06	9.44856e-07	3.33229e-07
13.5336	-3.53596e-06	9.48665e-07	4.25175e-07		-5.58028e-06	7.48514e-07	3.21067e-07
13.5536	-3.66625e-06	8.05334e-07	4.09626e-07		-5.75155e-06	5.52172e-07	3.08905e-07
13.5736	-3.79653e-06	6.62003e-07	3.94076e-07		-5.92282e-06	4.66334e-07	2.96743e-07
13.5936	-3.92642e-06	5.5405e-07	3.78527e-07		-6.09347e-06	4.43197e-07	1.62611e-07
13.6136	-4.05338e-06	5.29691e-07	3.62977e-07		-6.26e-06	4.23126e-07	-1.31043e-08
13.6337	-4.18001e-06	5.06971e-07	2.60177e-07		-6.42625e-06	4.04485e-07	-1.88819e-07
13.6537	-4.30633e-06	4.84251e-07	1.29938e-07		-6.59224e-06	3.85844e-07	-3.64535e-07
13.6737	-4.43123e-06	4.61531e-07	-2.99902e-10		-6.75708e-06	3.67203e-07	-5.4025e-07
13.6937	-4.55289e-06	4.38811e-07	-1.14288e-07		-6.91685e-06	3.48562e-07	-6.9053e-07
13.7137	-4.67225e-06	4.19056e-07	-2.1975e-07		-7.07343e-06	3.32472e-07	-8.27464e-07
13.7338	-4.79133e-06	4.00654e-07	-3.25211e-07		-7.22978e-06	3.17545e-07	-9.64398e-07
13.7538	-4.91042e-06	3.8226e-07	-4.3062e-07		-7.38613e-06	3.02625e-07	-1.10126e-06
13.7738	-5.02846e-06	3.63858e-07	-5.30894e-07		-7.54086e-06	2.87699e-07	-1.2301e-06
13.7938	-5.14106e-06	3.45455e-07	-6.03905e-07		-7.68707e-06	2.72772e-07	-1.31636e-06
13.8138	-5.25223e-06	3.29537e-07	-6.76916e-07		-7.83214e-06	2.59951e-07	-1.40262e-06
13.8339	-5.36277e-06	3.14728e-07	-7.49927e-07		-7.9767e-06	2.4807e-07	-1.48888e-06
13.8539	-5.47331e-06	2.99918e-07	-8.22938e-07		-8.12125e-06	2.36189e-07	-1.57514e-06
13.8739	-5.57911e-06	2.85109e-07	-8.72286e-07		-8.25844e-06	2.24308e-07	-1.62461e-06
13.8939	-5.68252e-06	2.703e-07	-9.09678e-07		-8.39193e-06	2.12427e-07	-1.65551e-06
13.9139	-5.78552e-06	2.57559e-07	-9.47069e-07		-8.52506e-06	2.02272e-07	-1.6864e-06
13.934	-5.88834e-06	2.45719e-07	-9.84461e-07		-8.65805e-06	1.92871e-07	-1.71729e-06
13.954	-5.98981e-06	2.3388e-07	-1.01604e-06		-8.78909e-06	1.83469e-07	-1.73924e-06
13.974	-6.08478e-06	2.22041e-07	-1.01902e-06		-8.91072e-06	1.74068e-07	-1.71718e-06
13.994	-6.17975e-06	2.10202e-07	-1.02199e-06		-9.03235e-06	1.64666e-07	-1.69511e-06
14.014	-6.27438e-06	2.00072e-07	-1.02497e-06		-9.15369e-06	1.5667e-07	-1.67304e-06
14.0341	-6.36886e-06	1.9067e-07	-1.02794e-06		-9.27492e-06	1.49273e-07	-1.65098e-06
14.0541	-6.45934e-06	1.81269e-07	-1.01091e-06		-9.39013e-06	1.41875e-07	-1.59885e-06
14.0741	-6.54792e-06	1.71867e-07	-9.8438e-07		-9.5025e-06	1.34478e-07	-1.53245e-06
14.0941	-6.6365e-06	1.63695e-07	-9.57853e-07		-9.61486e-06	1.2708e-07	-1.46606e-06
14.1141	-6.72433e-06	1.57787e-07	-9.31327e-07		-9.72662e-06	1.20819e-07	-1.39967e-06
14.1342	-6.81105e-06	1.52405e-07	-9.00797e-07		-9.83699e-06	1.15029e-07	-1.32757e-06
14.1542	-6.89419e-06	1.47023e-07	-8.52375e-07		-9.94225e-06	1.0924e-07	-1.2299e-06
14.1742	-6.97732e-06	1.41641e-07	-8.03952e-07		-1.00475e-05	1.03451e-07	-1.13224e-06
14.1942	-7.06046e-06	1.36258e-07	-7.55529e-07		-1.01528e-05	9.82214e-08	-1.03457e-06
14.2142	-7.14337e-06	1.30876e-07	-7.07106e-07		-1.02578e-05	9.41851e-08	-9.36909e-07
14.2343	-7.22442e-06	1.25494e-07	-6.49863e-07		-1.03607e-05	9.01488e-08	-8.28415e-07
14.2543	-7.30457e-06	1.20395e-07	-5.88606e-07		-1.04625e-05	8.63327e-08	-7.14993e-07
14.2743	-7.38433e-06	1.16338e-07	-5.2735e-07		-1.05639e-05	8.33266e-08	-6.01572e-07
14.2943	-7.46408e-06	1.12281e-07	-4.66093e-07		-1.06654e-05	8.03205e-08	-4.8815e-07
14.3143	-7.54352e-06	1.08225e-07	-4.04152e-07		-1.07667e-05	7.73144e-08	-3.74738e-07
14.3344	-7.6223e-06	1.04168e-07	-3.3933e-07		-1.0868e-05	7.43083e-08	-2.61363e-07
14.3544	-7.70109e-06	1.00111e-07	-2.74507e-07		-1.09693e-05	7.13022e-08	-1.47989e-07
14.3744	-7.77987e-06	9.60544e-08	-2.09684e-07		-1.10705e-05	6.82961e-08	-3.4614e-08
14.3944	-7.85866e-06	9.19977e-08	-1.44861e-07		-1.11718e-05	7.87606e-08	5.55139e-08
14.4144	-7.93768e-06	8.86951e-08	-8.33714e-08		-1.12747e-05	1.82269e-07	5.34386e-08
14.4345	-8.01683e-06	8.56839e-08	-2.3335e-08		-1.13784e-05	2.81474e-07	5.1394e-08
14.4545	-8.09598e-06	8.26727e-08	3.67014e-08		-1.1482e-05	3.80678e-07	4.87003e-08
14.4745	-8.17513e-06	9.67378e-08	5.80281e-08		-1.15857e-05	4.79883e-07	4.60067e-08
14.4945	-8.25473e-06	1.54495e-07	5.45314e-08		-1.16903e-05	5.7406e-07	4.33131e-08
14.5145	-8.33603e-06	2.03179e-07	5.16236e-08		-1.17989e-05	6.48221e-07	4.10734e-08
14.5346	-8.41729e-06	2.51864e-07	4.8938e-08		-1.19074e-05	7.22382e-07	3.90048e-08
14.5546	-8.49848e-06	3.00549e-07	4.62523e-08		-1.20159e-05	7.96543e-07	3.69362e-08
14.5746	-8.57944e-06	3.49233e-07	4.35666e-08		-1.21242e-05	8.70704e-07	3.48676e-08
14.5946	-8.66261e-06	3.86928e-07	4.08809e-08		-1.2237e-05	9.22537e-07	3.2799e-08
14.6146	-8.7466e-06	4.2003e-07	3.86608e-08		-1.23516e-05	9.65039e-07	3.1086e-08
14.6347	-8.83055e-06	4.53133e-07	3.66117e-08		-1.24662e-05	1.00754e-06	2.95037e-08
14.6547	-8.91451e-06	4.86235e-07	3.45626e-08		-1.25807e-05	1.05004e-06	2.79214e-08
14.6747	-8.99918e-06	5.15716e-07	3.25135e-08		-1.26967e-05	1.08549e-06	2.63391e-08
14.6947	-9.08659e-06	5.31555e-07	3.04644e-08		-1.28179e-05	1.09437e-06	2.47568e-08
14.7147	-9.17378e-06	5.47394e-07	2.87803e-08		-1.29391e-05	1.10325e-06	2.34517e-08
14.7348	-9.26088e-06	5.63233e-07	2.7227e-08		-1.30601e-05	1.11213e-06	2.22458e-08
14.7548	-9.34799e-06	5.79073e-07	2.56737e-08		-1.31812e-05	1.12101e-06	2.104e-08
14.7748	-9.43748e-06	5.82971e-07	2.41205e-08		-1.33067e-05	1.10745e-06	1.98342e-08
14.7948	-9.5279e-06	5.82209e-07	2.25672e-08		-1.3434e-05	1.08514e-06	1.86284e-08
14.8148	-9.61827e-06	5.81447e-07	2.12981e-08		-1.35612e-05	1.06282e-06	1.76377e-08
14.8349	-9.70862e-06	5.80685e-07	2.01283e-08		-1.36884e-05	1.04051e-06	1.6722e-08
14.8549	-9.79956e-06	5.76811e-07	1.89584e-08		-1.38168e-05	1.01259e-06	1.58063e-08
14.8749	-9.89253e-06	5.62146e-07	1.77886e-08		-1.39489e-05	9.65214e-07	1.48906e-08
14.8949	-9.98551e-06	5.47481e-07	1.66188e-08		-1.4081e-05	9.17839e-07	1.39749e-08
14.9149	-1.00784e-05	5.32816e-07	1.56686e-08		-1.42131e-05	8.70464e-07	1.32253e-08
14.935	-1.01714e-05	5.18151e-07	1.47932e-08		-1.43452e-05	8.23089e-07	1.25322e-08
14.955	-1.02657e-05	4.96313e-07	1.39177e-08		-1.44797e-05	7.63773e-07	1.18391e-08
14.975	-1.03606e-05	4.71798e-07	1.30423e-08		-1.4615e-05	7.00001e-07	1.1146e-08
14.995	-1.04555e-05	4.47284e-07	1.21668e-08		-1.47504e-05	6.36229e-07	1.04529e-08
15.015	-1.05503e-05	4.22769e-07	1.146e-08		-1.48857e-05	5.72458e-07	9.88755e-09
15.0351	-1.06452e-05	3.97061e-07	1.0809e-08		-1.50212e-05	5.07165e-07	9.36456e-09
15.0551	-1.0741e-05	3.67416e-07	1.0158e-08		-1.51578e-05	4.3686e-07	8.84156e-09
15.0751	-1.08367e-05	3.37772e-07	9.50698e-09		-1.52943e-05	3.66555e-07	8.31857e-09
15.0951	-1.09325e-05	3.08127e-07	8.85598e-09		-1.54309e-05	2.96249e-07	7.79558e-09
15.1151	-1.10282e-05	2.78483e-07	8.33347e-09		-1.55674e-05	2.25944e-07	7.37055e-09
15.1352	-1.1124e-05	2.48504e-07	7.85239e-09		-1.57034e-05	1.5797e-07	6.9771e-09
15.1552	-1.12198e-05	2.18405e-07	7.3713e-09		-1.58393e-05	9.08271e-08	6.58365e-09
15.1752	-1.13155e-05	1.88307e-07	6.89022e-09		-1.59751e-05	2.36842e-08	6.19019e-09
15.1952	-1.14112e-05	1.58209e-07	6.40913e-09		-1.6111e-05	1.37397e-08	-4.34587e-08
15.2152	-1.15067e-05	1.28972e-07	6.0253e-09		-1.62462e-05	1.32422e-08	-1.0783e-07
15.2353	-1.16017e-05	1.02436e-07	5.67197e-09		-1.63797e-05	1.27447e-08	-1.63507e-07
15.2553	-1.16967e-05	7.59003e-08	5.31865e-09		-1.65133e-05	1.22471e-08	-2.19184e-07
15.2753	-1.17917e-05	4.93646e-08	4.96532e-09		-1.66468e-05	1.17496e-08	-2.74861e-07
15.2953	-1.18867e-05	2.28288e-08	4.612e-09		-1.67803e-05	1.12521e-08	-3.30538e-07
15.3153	-1.19806e-05	1.64552e-08	1.11388e-09		-1.69111e-05	1.08536e-08	-3.73203e-07
15.3354	-1.20742e-05	1.59189e-08	-1.89619e-08		-1.70411e-05	1.04855e-08	-4.11442e-07
15.3554	-1.21678e-05	1.53826e-08	-3.90376e-08		-1.71711e-05	1.01173e-08	-4.49682e-07
15.3754	-1.22614e-05	1.48462e-08	-5.91134e-08		-1.7301e-05	9.74908e-09	-4.87922e-07
15.3954	-1.23546e-05	1.43099e-08	-7.71906e-08		-1.743e-05	9.38089e-09	-5.21022e-07
15.4154	-1.24466e-05	1.37736e-08	-8.92958e-08		-1.75558e-05	9.01271e-09	-5.38763e-07
15.4355	-1.25386e-05	1.32373e-08	-1.01401e-07		-1.76817e-05	8.64452e-09	-5.56505e-07
15.4555	-1.26306e-05	1.2736e-08	-1.13506e-07		-1.78075e-05	8.30132e-09	-5.74247e-07
15.4755	-1.27226e-05	1.23276e-08	-1.25612e-07		-1.79333e-05	8.02443e-09	-5.91988e-07
15.4955	-1.28133e-05	1.19192e-08	-1.31551e-07		-1.8056e-05	7.74753e-09	-5.94081e-07
15.5155	-1.29036e-05	1.15109e-08	-1.35545e-07		-1.81777e-05	7.47064e-09	-5.91238e-07
15.5356	-1.29939e-05	1.11025e-08	-1.3954e-07		-1.82994e-05	7.19375e-09	-5.88394e-07
15.5556	-1.30842e-05	1.06941e-08	-1.43534e-07		-1.84211e-05	6.91686e-09	-5.85551e-07
15.5756	-1.31742e-05	1.02858e-08	-1.45685e-07		-1.85419e-05	6.63996e-09	-5.77984e-07
15.5956	-1.32631e-05	9.8774e-09	-1.42716e-07		-1.866e-05	6.36307e-09	-5.57294e-07
15.6156	-1.3352e-05	9.54376e-09	-1.39747e-07		-1.87781e-05	6.13908e-09	-5.36605e-07
15.6357	-1.34408e-05	9.23104e-09	-1.36777e-07		-1.88962e-05	5.9299e-09	-5.15916e-07
15.6557	-1.35297e-05	8.91832e-09	-1.33808e-07		-1.90143e-05	5.72072e-09	-4.95226e-07
15.6757	-1.36179e-05	8.6056e-09	-1.27065e-07		-1.91304e-05	5.51154e-09	-4.64561e-07
15.6957	-1.37057e-05	8.29288e-09	-1.19188e-07		-1.92459e-05	5.30236e-09	-4.30903e-07
15.7157	-1.37936e-05	7.98017e-09	-1.11312e-07		-1.93614e-05	5.09318e-09	-3.97245e-07
15.7358	-1.38815e-05	7.66745e-09	-1.03436e-07		-1.94768e-05	4.884e-09	-3.63587e-07
15.7558	-1.39693e-05	7.37656e-09	-9.49164e-08		-1.9592e-05	4.68996e-09	-3.28074e-07
15.7758	-1.40567e-05	7.13944e-09	-8.46877e-08		-1.97061e-05	4.53323e-09	-2.87638e-07
15.7958	-1.41441e-05	6.90232e-09	-7.44591e-08		-1.98202e-05	4.37649e-09	-2.47203e-07
15.8158	-1.42315e-05	6.66521e-09	-6.42305e-08		-1.99343e-05	4.21975e-09	-2.06767e-07
15.8359	-1.43189e-05	6.42809e-09	-5.40019e-08		-2.00484e-05	4.06301e-09	-1.66332e-07
15.8559	-1.44063e-05	6.19097e-09	-4.3963e-08		-2.01625e-05	3.90628e-09	-1.25718e-07
15.8759	-1.44937e-05	5.95385e-09	-3.39782e-08		-2.02766e-05	3.74954e-09	-8.5054e-08
15.8959	-1.45812e-05	5.71674e-09	-2.39935e-08		-2.03907e-05	3.5928e-09	-4.43897e-08
15.9159	-1.46686e-05	5.52678e-09	-1.40087e-08		-2.05047e-05	3.46816e-09	-3.72546e-09
15.936	-1.47561e-05	5.3489e-09	-4.71988e-09		-2.06191e-05	3.53144e-08	5.90679e-10
15.956	-1.4844e-05	5.17102e-09	4.63412e-10		-2.07343e-05	7.0233e-08	5.54386e-10
15.976	-1.49319e-05	1.03261e-08	4.28951e-10		-2.08495e-05	1.05152e-07	5.18093e-10
15.996	-1.50198e-05	1.7849e-08	3.9449e-10		-2.09647e-05	1.4007e-07	4.818e-10
16.016	-1.51077e-05	2.5372e-08	3.68291e-10		-2.10799e-05	1.74989e-07	4.53316e-10
16.0361	-1.51963e-05	2.97648e-08	3.44142e-10		-2.11967e-05	2.01751e-07	4.2677e-10
16.0561	-1.5285e-05	3.33114e-08	3.19992e-10		-2.1314e-05	2.26308e-07	4.00224e-10
16.0761	-1.53736e-05	3.6858e-08	2.95843e-10		-2.14312e-05	2.50865e-07	3.73678e-10
16.0961	-1.54623e-05	4.04046e-08	2.71694e-10		-2.15485e-05	2.75422e-07	3.47132e-10
16.1161	-1.55513e-05	4.26101e-08	2.53447e-10		-2.16665e-05	2.96165e-07	3.26394e-10
16.1362	-1.56409e-05	4.15592e-08	2.36618e-10		-2.17864e-05	3.07646e-07	3.07053e-10
16.1562	-1.57305e-05	4.05082e-08	2.1979e-10		-2.19063e-05	3.19126e-07	2.87711e-10
16.1762	-1.58201e-05	3.94572e-08	2.02962e-10		-2.20262e-05	3.30607e-07	2.6837e-10
16.1962	-1.59097e-05	3.84063e-08	1.86133e-10		-2.2146e-05	3.42087e-07	2.49028e-10
16.2162	-1.6e-05	3.39354e-08	1.73496e-10		-2.22681e-05	3.42696e-07	2.33991e-10
16.2363	-1.60904e-05	2.85893e-08	1.61834e-10		-2.23907e-05	3.40523e-07	2.19956e-10
16.2563	-1.61808e-05	2.32457e-08	1.50178e-10		-2.25133e-05	3.3835e-07	2.05928e-10
16.2763	-1.62713e-05	1.78996e-08	1.38516e-10		-2.26359e-05	3.36176e-07	1.91893e-10
16.2963	-1.63619e-05	1.15896e-08	1.26854e-10		-2.27592e-05	3.30292e-07	1.77858e-10
16.3163	-1.6453e-05	3.08541e-09	1.18148e-10		-2.28842e-05	3.15958e-07	1.67e-10
16.3363	-1.65441e-05	2.6184e-09	-5.41875e-09		-2.30093e-05	3.01625e-07	1.56859e-10
16.3564	-1.66352e-05	2.52249e-09	-1.39229e-08		-2.31343e-05	2.87291e-07	1.46718e-10
16.3764	-1.67262e-05	2.44292e-09	-2.24271e-08		-2.32593e-05	2.72958e-07	1.36577e-10
16.3964	-1.68175e-05	2.36335e-09	-3.21098e-08		-2.33858e-05	2.51363e-07	1.26435e-10
16.4164	-1.69089e-05	2.28378e-09	-4.20695e-08		-2.35126e-05	2.28062e-07	1.1863e-10
16.4365	-1.70003e-05	2.20421e-09	-5.20293e-08		-2.36394e-05	2.04761e-07	1.11336e-10
16.4565	-1.70916e-05	2.12464e-09	-6.1989e-08		-2.37662e-05	1.81459e-07	1.04041e-10
16.4765	-1.71829e-05	2.04507e-09	-7.17844e-08		-2.38933e-05	1.56698e-07	9.6746e-11
16.4965	-1.72742e-05	1.9655e-09	-8.12213e-08		-2.40211e-05	1.28749e-07	8.94512e-11
16.5165	-1.73654e-05	1.90156e-09	-9.06582e-08		-2.41488e-05	1.00799e-07	8.38671e-11
16.5365	-1.74567e-05	1.84092e-09	-1.00095e-07		-2.42766e-05	7.28503e-08	7.8644e-11
16.5566	-1.75479e-05	1.78028e-09	-1.09532e-07		-2.44043e-05	4.49011e-08	7.3421e-11
16.5766	-1.76388e-05	1.71964e-09	-1.16978e-07		-2.4532e-05	1.70312e-08	6.81979e-11
16.5966	-1.77296e-05	1.659e-09	-1.23984e-07		-2.46597e-05	9.81526e-10	-1.0821e-08
16.6166	-1.78203e-05	1.59836e-09	-1.3099e-07		-2.47875e-05	9.43835e-10	-3.86733e-08
16.6366	-1.79111e-05	1.53771e-09	-1.37995e-07		-2.49152e-05	9.06143e-10	-6.65256e-08
16.6567	-1.80016e-05	1.48198e-09	-1.43722e-07		-2.50426e-05	8.71619e-10	-9.29085e-08
16.6767	-1.80915e-05	1.43609e-09	-1.4677e-07		-2.51694e-05	8.43435e-10	-1.16214e-07
16.6967	-1.81815e-05	1.39019e-09	-1.49818e-07		-2.52962e-05	8.1525e-10	-1.3952e-07
16.7167	-1.82715e-05	1.34429e-09	-1.52867e-07		-2.5423e-05	7.87066e-10	-1.62825e-07
16.7368	-1.83614e-05	1.29839e-09	-1.55915e-07		-2.55498e-05	7.58882e-10	-1.86131e-07
16.7568	-1.84506e-05	1.25249e-09	-1.54941e-07		-2.56753e-05	7.30698e-10	-2.02759e-07
16.7768	-1.85396e-05	1.20659e-09	-1.5313e-07		-2.58005e-05	7.02514e-10	-2.17996e-07
16.7968	-1.86286e-05	1.16069e-09	-1.51319e-07		-2.59257e-05	6.7433e-10	-2.33234e-07
16.8168	-1.87176e-05	1.12374e-09	-1.49508e-07		-2.60509e-05	6.51872e-10	-2.48472e-07
16.8368	-1.88062e-05	1.08848e-09	-1.46034e-07		-2.61754e-05	6.305e-10	-2.60325e-07
16.8569	-1.88942e-05	1.05323e-09	-1.39213e-07		-2.62985e-05	6.09128e-10	-2.65373e-07
16.8769	-1.89822e-05	1.01797e-09	-1.32393e-07		-2.64217e-05	5.87756e-10	-2.70421e-07
16.8969	-1.90702e-05	9.82714e-10	-1.25573e-07		-2.65448e-05	5.66384e-10	-2.75469e-07
16.9169	-1.91582e-05	9.47457e-10	-1.18753e-07		-2.6668e-05	5.45012e-10	-2.80517e-07
16.9369	-1.92454e-05	9.12201e-10	-1.08262e-07		-2.67894e-05	5.23639e-10	-2.76562e-07
16.957	-1.93325e-05	8.79743e-10	-9.70812e-08		-2.69104e-05	5.04035e-10	-2.70913e-07
16.977	-1.94196e-05	8.52525e-10	-8.59001e-08		-2.70314e-05	4.87741e-10	-2.65265e-07
16.997	-1.95067e-05	8.25308e-10	-7.47189e-08		-2.71524e-05	4.71446e-10	-2.59616e-07
17.017	-1.95936e-05	7.9809e-10	-6.24778e-08		-2.72727e-05	4.55152e-10	-2.50657e-07
17.0371	-1.96801e-05	7.70873e-10	-4.82345e-08		-2.73918e-05	4.38857e-10	-2.35445e-07
17.0571	-1.97666e-05	7.43655e-10	-3.39912e-08		-2.75109e-05	4.22563e-10	-2.20233e-07
17.0771	-1.98531e-05	7.16438e-10	-1.97479e-08		-2.763e-05	4.06268e-10	-2.05021e-07
17.0971	-1.99396e-05	6.8922e-10	-5.50466e-09		-2.77491e-05	3.89974e-10	-1.89809e-07
17.1171	-2.00259e-05	9.82699e-09	4.53576e-12		-2.7867e-05	3.77048e-10	-1.68598e-07
17.1371	-2.01122e-05	2.53497e-08	4.19854e-12		-2.79847e-05	3.64691e-10	-1.46334e-07
17.1572	-2.01984e-05	4.08725e-08	3.86132e-12		-2.81024e-05	3.52334e-10	-1.2407e-07
17.1772	-2.02846e-05	5.63952e-08	3.5241e-12		-2.82201e-05	3.39977e-10	-1.01806e-07
17.1972	-2.03709e-05	7.16628e-08	3.18688e-12		-2.83375e-05	3.27619e-10	-7.82698e-08
17.2172	-2.04573e-05	8.64671e-08	2.94922e-12		-2.84545e-05	3.15262e-10	-5.24232e-08
17.2372	-2.05437e-05	1.01271e-07	2.72768e-12		-2.85715e-05	3.02905e-10	-2.65767e-08
17.2573	-2.06301e-05	1.16076e-07	2.50614e-12		-2.86884e-05	2.91639e-10	-7.30092e-10
17.2773	-2.07165e-05	1.3088e-07	2.2846e-12		-2.88054e-05	2.51165e-08	5.09935e-12
17.2973	-2.08033e-05	1.43408e-07	2.06306e-12		-2.89224e-05	5.06992e-08	4.66257e-12
17.3173	-2.08902e-05	1.55564e-07	1.90796e-12		-2.90395e-05	7.62389e-08	4.34435e-12
17.3374	-2.09771e-05	1.67721e-07	1.76317e-12		-2.91565e-05	1.01779e-07	4.04454e-12
17.3574	-2.1064e-05	1.79877e-07	1.61838e-12		-2.92735e-05	1.27318e-07	3.74473e-12
17.3774	-2.11513e-05	1.90488e-07	1.47359e-12		-2.93908e-05	1.51385e-07	3.44492e-12
17.3974	-2.1239e-05	1.984e-07	1.3288e-12		-2.95087e-05	1.72879e-07	3.14511e-12
17.4174	-2.13268e-05	2.06311e-07	1.22811e-12		-2.96265e-05	1.94374e-07	2.92817e-12
17.4374	-2.14145e-05	2.14223e-07	1.13397e-12		-2.97444e-05	2.15868e-07	2.72354e-12
17.4575	-2.15023e-05	2.22135e-07	1.03984e-12		-2.98622e-05	2.37362e-07	2.51891e-12
17.4775	-2.1591e-05	2.25443e-07	9.45698e-13		-2.99813e-05	2.5268e-07	2.31428e-12
17.4975	-2.16798e-05	2.28055e-07	8.51561e-13		-3.01005e-05	2.67063e-07	2.10965e-12
17.5175	-2.17686e-05	2.30667e-07	7.86535e-13		-3.02198e-05	2.81446e-07	1.9626e-12
17.5375	-2.18574e-05	2.33279e-07	7.25644e-13		-3.0339e-05	2.95829e-07	1.82373e-12
17.5576	-2.19467e-05	2.3377e-07	6.64754e-13		-3.0459e-05	3.06815e-07	1.68486e-12
17.5776	-2.20366e-05	2.30698e-07	6.03863e-13		-3.05801e-05	3.12094e-07	1.546e-12
17.5976	-2.21266e-05	2.27626e-07	5.42972e-13		-3.07011e-05	3.17372e-07	1.40713e-12
17.6176	-2.22165e-05	2.24554e-07	5.01198e-13		-3.08222e-05	3.22651e-07	1.30804e-12
17.6377	-2.23065e-05	2.21482e-07	4.62016e-13		-3.09433e-05	3.2793e-07	1.21434e-12
17.6577	-2.23974e-05	2.13694e-07	4.22834e-13		-3.10661e-05	3.24612e-07	1.12065e-12
17.6777	-2.24884e-05	2.05248e-07	3.83652e-13		-3.11892e-05	3.20095e-07	1.02695e-12
17.6977	-2.25794e-05	1.96803e-07	3.4447e-13		-3.13122e-05	3.15579e-07	9.33251e-13
17.7177	-2.26705e-05	1.88357e-07	3.17774e-13		-3.14352e-05	3.11062e-07	8.6687e-13
17.7377	-2.27618e-05	1.78212e-07	2.9269e-13		-3.1559e-05	3.03014e-07	8.04016e-13
17.7578	-2.28537e-05	1.65378e-07	2.67607e-13		-3.16838e-05	2.89375e-07	7.41162e-13
17.7778	-2.29457e-05	1.52543e-07	2.42523e-13		-3.18087e-05	2.75736e-07	6.78308e-13
17.7978	-2.30376e-05	1.39708e-07	2.17439e-13		-3.19336e-05	2.62097e-07	6.15455e-13
17.8178	-2.31295e-05	1.26873e-07	2.00467e-13		-3.20584e-05	2.48457e-07	5.71247e-13
17.8378	-2.32219e-05	1.11427e-07	1.84492e-13		-3.21846e-05	2.28347e-07	5.29329e-13
17.8579	-2.33144e-05	9.5664e-08	1.68516e-13		-3.23109e-05	2.07451e-07	4.87411e-13
17.8779	-2.34069e-05	7.99008e-08	1.5254e-13		-3.24372e-05	1.86554e-07	4.45493e-13
17.8979	-2.34994e-05	6.41375e-08	1.36565e-13		-3.25635e-05	1.65657e-07	4.03575e-13
17.9179	-2.3592e-05	4.79196e-08	1.25831e-13		-3.26902e-05	1.42987e-07	3.74308e-13
17.938	-2.36847e-05	3.10087e-08	1.15708e-13		-3.28174e-05	1.17612e-07	3.46515e-13
17.958	-2.37774e-05	1.40978e-08	1.05586e-13		-3.29446e-05	9.22375e-08	3.18721e-13
17.978	-2.38701e-05	1.53814e-10	-2.81305e-09		-3.30718e-05	6.68628e-08	2.90928e-13
17.998	-2.39628e-05	1.48111e-10	-1.97239e-08		-3.31991e-05	4.14881e-08	2.63135e-13
18.018	-2.40556e-05	1.43596e-10	-2.14049e-08		-3.33263e-05	3.89658e-08	2.43874e-13
18.038	-2.41483e-05	1.39213e-10	-2.14049e-08		-3.34535e-05	3.89658e-08	2.25553e-13
18.0581	-2.4241e-05	1.34829e-10	-2.14049e-08		-3.35807e-05	3.89658e-08	2.07233e-13
18.0781	-2.43337e-05	1.30445e-10	-2.14049e-08		-3.37079e-05	3.89658e-08	1.88913e-13
18.0981	-2.44264e-05	1.26062e-10	-2.14049e-08		-3.38351e-05	3.89658e-08	1.70593e-13
18.1181	-2.45192e-05	1.21678e-10	-2.14049e-08		-3.39623e-05	3.89658e-08	1.57991e-13
18.1381	-2.46119e-05	1.17294e-10	-2.14049e-08		-3.40895e-05	3.89658e-08	1.45985e-13
18.1582	-2.47046e-05	1.1332e-10	-2.14049e-08		-3.42167e-05	3.89658e-08	1.3398e-13
18.1782	-2.47973e-05	1.0994e-10	-2.14049e-08		-3.43439e-05	3.89658e-08	1.21974e-13
18.1982	-2.489e-05	1.0656e-10	-2.14049e-08		-3.44712e-05	3.89658e-08	1.09968e-13
18.2182	-2.49828e-05	1.0318e-10	-2.14049e-08		-3.45984e-05	3.89658e-08	1.01773e-13
18.2383	-2.50755e-05	9.97995e-11	-2.14049e-08		-3.47256e-05	3.89658e-08	9.39511e-14
18.2583	-2.51682e-05	9.64193e-11	-2.14049e-08		-3.48528e-05	3.89658e-08	8.61296e-14
18.2783	-2.52609e-05	9.30391e-11	-2.14049e-08		-3.498e-05	3.89658e-08	7.8308e-14
18.2983	-2.53536e-05	8.96588e-11	-2.14049e-08		-3.51072e-05	3.89658e-08	7.04864e-14
18.3183	-2.54464e-05	8.69617e-11	-2.14049e-08		-3.52344e-05	3.89658e-08	6.51878e-14
18.3383	-2.55391e-05	8.43276e-11	-2.14049e-08		-3.53616e-05	3.89658e-08	6.01217e-14
18.3584	-2.56318e-05	8.16935e-11	-2.14049e-08		-3.54888e-05	3.89658e-08	5.50557e-14
18.3784	-2.57245e-05	7.90593e-11	-2.14049e-08		-3.5616e-05	3.89658e-08	4.99896e-14
18.3984	-2.58172e-05	7.64252e-11	-2.14049e-08		-3.57433e-05	3.89658e-08	4.49236e-14
18.4184	-2.591e-05	7.37911e-11	-2.14049e-08		-3.58705e-05	3.89658e-08	4.15182e-14
18.4384	-2.60027e-05	7.11569e-11	-2.14049e-08		-3.59977e-05	3.89658e-08	3.82561e-14
18.4585	-2.60954e-05	6.87711e-11	-2.14049e-08		-3.61249e-05	3.89658e-08	3.49939e-14
18.4785	-2.61881e-05	6.6724e-11	-2.14049e-08		-3.62521e-05	3.89658e-08	3.17318e-14
18.4985	-2.62808e-05	6.46769e-11	-2.14049e-08		-3.63793e-05	3.89658e-08	2.84697e-14
18.5185	-2.63736e-05	6.26298e-11	-2.14049e-08		-3.65065e-05	3.89658e-08	2.6294e-14
18.5386	-2.64663e-05	6.05826e-11	-2.14049e-08		-3.66337e-05	3.89658e-08	2.42056e-14
18.5586	-2.6559e-05	5.85355e-11	-2.14049e-08		-3.67609e-05	3.89658e-08	2.21173e-14
18.5786	-2.66517e-05	5.64884e-11	-2.14049e-08		-3.68882e-05	3.89658e-08	2.00289e-14
18.5986	-2.67444e-05	5.44413e-11	-2.14049e-08		-3.70154e-05	3.89658e-08	1.79405e-14
18.6186	-2.68372e-05	5.28165e-11	-2.14049e-08		-3.71426e-05	3.89658e-08	1.65586e-14
18.6386	-2.69299e-05	5.12233e-11	-2.14049e-08		-3.72698e-05	3.89658e-08	1.52294e-14
18.6587	-2.70226e-05	4.96301e-11	-2.14049e-08		-3.7397e-05	3.89658e-08	1.39002e-14
18.6787	-2.71153e-05	4.80369e-11	-2.14049e-08		-3.75242e-05	3.89658e-08	1.2571e-14
18.6987	-2.7208e-05	4.64437e-11	-2.14049e-08		-3.76514e-05	3.89658e-08	1.12418e-14
18.7187	-2.73008e-05	4.48505e-11	-2.14049e-08		-3.77786e-05	3.89658e-08	1.03693e-14
18.7387	-2.73935e-05	4.32573e-11	-2.14049e-08		-3.79058e-05	3.89658e-08	9.52815e-15
18.7588	-2.74862e-05	4.18254e-11	-2.14049e-08		-3.8033e-05	3.89658e-08	8.68746e-15
18.7788	-2.75789e-05	4.05991e-11	-2.14049e-08		-3.81603e-05	3.89658e-08	7.84635e-15
18.7988	-2.76716e-05	3.93727e-11	-2.14049e-08		-3.82875e-05	3.89658e-08	7.00524e-15
18.8188	-2.77643e-05	3.81464e-11	-2.14049e-08		-3.84147e-05	3.89658e-08	6.45735e-15
18.8388	-2.78571e-05	3.692e-11	-2.14049e-08		-3.85419e-05	3.89658e-08	5.92816e-15
18.8589	-2.79498e-05	3.56937e-11	-2.14049e-08		-3.86691e-05	3.89658e-08	5.39896e-15
18.8789	-2.80425e-05	3.44674e-11	-2.14049e-08		-3.87963e-05	3.89658e-08	4.86977e-15
18.8989	-2.81352e-05	3.3241e-11	-2.14049e-08		-3.89235e-05	3.89658e-08	4.34057e-15
18.9189	-2.82279e-05	3.22617e-11	-2.14049e-08		-3.90507e-05	3.89658e-08	3.99865e-15
18.9389	-2.83207e-05	3.12968e-11	-2.14049e-08		-3.91779e-05	3.89658e-08	3.66761e-15
18.959	-2.84134e-05	3.03319e-11	-2.14049e-08		-3.93051e-05	3.89658e-08	3.33658e-15
18.979	-2.85061e-05	2.93669e-11	-2.14049e-08		-3.94323e-05	3.89658e-08	3.00554e-15
18.999	-2.85988e-05	2.8402e-11	-2.14049e-08		-3.95596e-05	3.89658e-08	2.67451e-15
19.019	-2.86915e-05	2.74371e-11	-2.14049e-08		-3.96868e-05	3.89658e-08	2.46236e-15
19.039	-2.87843e-05	2.64722e-11	-2.14049e-08		-3.9814e-05	3.89658e-08	2.25647e-15
19.0591	-2.8877e-05	2.56023e-11	-2.14049e-08		-3.99412e-05	3.89658e-08	2.05057e-15
19.0791	-2.89697e-05	2.48473e-11	-2.14049e-08		-4.00684e-05	3.89658e-08	1.84468e-15
19.0991	-2.90624e-05	2.40924e-11	-2.14049e-08		-4.01956e-05	3.89658e-08	1.63879e-15
19.1191	-2.91551e-05	2.33375e-11	-2.14049e-08		-4.03228e-05	3.89658e-08	1.50792e-15
19.1391	-2.92479e-05	2.25825e-11	-2.14049e-08		-4.045e-05	3.89658e-08	1.38059e-15
19.1592	-2.93406e-05	2.18276e-11	-2.14049e-08		-4.05772e-05	3.89658e-08	1.25326e-15
19.1792	-2.94333e-05	2.10727e-11	-2.14049e-08		-4.07044e-05	3.89658e-08	1.12593e-15
19.1992	-2.9526e-05	2.03177e-11	-2.14049e-08		-4.08317e-05	3.89658e-08	9.98598e-16
19.2192	-2.96187e-05	1.97215e-11	-2.14049e-08		-4.09589e-05	3.89658e-08	9.1834e-16
19.2392	-2.97115e-05	1.91318e-11	-2.14049e-08		-4.10861e-05	3.89658e-08	8.40041e-16
19.2593	-2.98042e-05	1.85421e-11	-2.14049e-08		-4.12133e-05	3.89658e-08	7.61743e-16
19.2793	-2.98969e-05	1.79524e-11	-2.14049e-08		-4.13405e-05	3.89658e-08	6.83444e-16
19.2993	-2.99896e-05	1.73627e-11	-2.14049e-08		-4.14677e-05	3.89658e-08	6.05145e-16
19.3193	-3.00823e-05	1.6773e-11	-2.14049e-08		-4.15949e-05	3.89658e-08	5.56205e-16
19.3393	-3.0175e-05	1.61833e-11	-2.14049e-08		-4.17221e-05	3.89658e-08	5.08329e-16
19.3594	-3.02678e-05	1.56548e-11	-2.14049e-08		-4.18493e-05	3.89658e-08	4.60452e-16
19.3794	-3.03605e-05	1.5196e-11	-2.14049e-08		-4.19765e-05	3.89658e-08	4.12576e-16
19.3994	-3.04532e-05	1.47372e-11	-2.14049e-08		-4.21038e-05	3.89658e-08	3.64699e-16
19.4194	-3.05459e-05	1.42784e-11	-2.14049e-08		-4.2231e-05	3.89658e-08	3.35028e-16
19.4394	-3.06386e-05	1.38196e-11	-2.14049e-08		-4.23582e-05	3.89658e-08	3.05918e-16
19.4595	-3.07314e-05	1.33608e-11	-2.14049e-08		-4.24854e-05	3.89658e-08	2.76809e-16
19.4795	-3.08241e-05	1.2902e-11	-2.14049e-08		-4.26126e-05	3.89658e-08	2.477e-16
19.4995	-3.09168e-05	1.24432e-11	-2.14049e-08		-4.27398e-05	3.89658e-08	2.1859e-16
19.5195	-3.10095e-05	1.20831e-11	-2.14049e-08		-4.2867e-05	3.89658e-08	2.00703e-16
19.5395	-3.11022e-05	1.17255e-11	-2.14049e-08		-4.29942e-05	3.89658e-08	1.83103e-16
19.5596	-3.1195e-05	1.1368e-11	-2.14049e-08		-4.31214e-05	3.89658e-08	1.65503e-16
19.5796	-3.12877e-05	1.10156e-11	-2.14049e-08		-4.32486e-05	3.89658e-08	1.47903e-16
19.5996	-3.13804e-05	1.0673e-11	-2.14049e-08		-4.33759e-05	3.89658e-08	1.30303e-16
19.6196	-3.14731e-05	1.03304e-11	-2.14049e-08		-4.35031e-05	3.89658e-08	1.1958e-16
19.6396	-3.15658e-05	9.98785e-12	-2.14049e-08		-4.36303e-05	3.89658e-08	1.08998e-16
19.6597	-3.16585e-05	9.68014e-12	-2.14049e-08		-4.37575e-05	3.89658e-08	9.84165e-17
19.6797	-3.17513e-05	9.40982e-12	-2.14049e-08		-4.38847e-05	3.89658e-08	8.78345e-17
19.6997	-3.1844e-05	9.1395e-12	-2.14049e-08		-4.40119e-05	3.89658e-08	7.72525e-17
19.7197	-3.19367e-05	8.86919e-12	-2.14049e-08		-4.41391e-05	3.89658e-08	7.08616e-17
19.7397	-3.20294e-05	8.59887e-12	-2.14049e-08		-4.42663e-05	3.89658e-08	6.45344e-17
19.7598	-3.21221e-05	8.32855e-12	-2.14049e-08		-4.43935e-05	3.89658e-08	5.82072e-17
19.7798	-3.22149e-05	8.05824e-12	-2.14049e-08		-4.45207e-05	3.89658e-08	5.18801e-17
19.7998	-3.23076e-05	7.78792e-12	-2.14049e-08		-4.4648e-05	3.89658e-08	4.55529e-17
19.8198	-3.24003e-05	7.57362e-12	-2.14049e-08		-4.47752e-05	3.89658e-08	4.17651e-17
19.8398	-3.2493e-05	7.35988e-12	-2.14049e-08		-4.49024e-05	3.89658e-08	3.80029e-17
19.8599	-3.25857e-05	7.14614e-12	-2.14049e-08		-4.50296e-05	3.89658e-08	3.42408e-17
19.8799	-3.26785e-05	6.9324e-12	-2.14049e-08		-4.51568e-05	3.89658e-08	3.04786e-17
19.8999	-3.27712e-05	6.71866e-12	-2.14049e-08		-4.5284e-05	3.89658e-08	2.67164e-17
19.9199	-3.28639e-05	6.50492e-12	-2.14049e-08		-4.54112e-05	3.89658e-08	2.66976e-17
19.9399	-3.29566e-05	6.29118e-12	-2.14049e-08		-4.55384e-05	3.89658e-08	2.66976e-17
19.96	-3.30493e-05	6.09973e-12	-2.14049e-08		-4.56656e-05	3.89658e-08	2.66976e-17
19.98	-3.31421e-05	5.93079e-12	-2.14049e-08		-4.57928e-05	3.89658e-08	2.66976e-17
20	-3.32348e-05	5.76186e-12	-2.14049e-08		-4.592e-05	3.89658e-08	2.66976e-17

## Sheet: b) rho_0_254-246
FyIVP_r_Fm	FyIVP_rho_0_r4_254-246		Svmin_r_Fm	Svmin_rho_0_r4_254-246		D1M_r_Fm	D1M_rho_0_r4_254-246		BSkG2_r_Fm	BSkG2_rho_0_r4_254-246		SLyMR1_r_Fm	SLyMR1_rho_0_r4_254-246
0	0		0	0		0	0		0.0025	-2.53672e-13		0.0025	-5.19961e-13
0.15	-4.09666e-06		0.15	-2.95863e-06		0.1	-1.07153e-06		0.09249	-4.74338e-07		0.12648	-3.3478e-06
0.3	-6.32351e-05		0.3	-4.69559e-05		0.2	-1.6842e-05		0.18247	-7.1481e-06		0.25045	-4.89446e-05
0.45	-0.000305012		0.45	-0.00023525		0.3	-8.27743e-05		0.27246	-3.52247e-05		0.37443	-0.000224826
0.6	-0.000909316		0.6	-0.000734737		0.4	-0.000251016		0.36245	-0.000109019		0.4984	-0.000627281
0.75	-0.00208		0.75	-0.00177		0.5	-0.000581295		0.45244	-0.000260929		0.62238	-0.00131
0.9	-0.00401		0.9	-0.00363		0.6	-0.00113		0.54243	-0.000530164		0.74635	-0.00224
1.05	-0.00693		1.05	-0.00665		0.7	-0.00194		0.63241	-0.000961803		0.87033	-0.00331
1.2	-0.0111		1.2	-0.01125		0.8	-0.00305		0.7224	-0.00161		0.9943	-0.00435
1.35	-0.01693		1.35	-0.01795		0.9	-0.00446		0.81239	-0.00252		1.11827	-0.00521
1.5	-0.02522		1.5	-0.02743		1	-0.00618		0.90238	-0.00376		1.24225	-0.00583
1.65	-0.03722		1.65	-0.04054		1.1	-0.0082		0.99236	-0.0054		1.36623	-0.00641
1.8	-0.05425		1.8	-0.05824		1.2	-0.01058		1.08235	-0.00752		1.4902	-0.00744
1.95	-0.07792		1.95	-0.08163		1.3	-0.0134		1.17234	-0.0102		1.61417	-0.00987
2.1	-0.10997		2.1	-0.11193		1.4	-0.01684		1.26232	-0.01356		1.73815	-0.01511
2.25	-0.15258		2.25	-0.1505		1.5	-0.02119		1.35231	-0.01773		1.86213	-0.02502
2.4	-0.20725		2.4	-0.19857		1.6	-0.02687		1.4423	-0.02285		1.9861	-0.04182
2.55	-0.27496		2.55	-0.25727		1.7	-0.03443		1.53229	-0.0291		2.11008	-0.0677
2.7	-0.35607		2.7	-0.32755		1.8	-0.04453		1.62227	-0.03667		2.23405	-0.1045
2.85	-0.45009		2.85	-0.4101		1.9	-0.0579		1.71226	-0.04581		2.35803	-0.15313
3	-0.55473		3	-0.50507		2	-0.0753		1.80225	-0.05677		2.482	-0.21316
3.15	-0.67053		3.15	-0.6132		2.1	-0.09742		1.89224	-0.06979		2.60597	-0.28252
3.3	-0.79832		3.3	-0.73526		2.2	-0.12485		1.98222	-0.08519		2.72995	-0.35752
3.45	-0.93984		3.45	-0.87239		2.3	-0.15795		2.07221	-0.10326		2.85392	-0.43326
3.6	-1.09696		3.6	-1.02605		2.4	-0.19684		2.1622	-0.12426		2.9779	-0.50471
3.75	-1.27381		3.75	-1.19856		2.5	-0.24134		2.25219	-0.14848		3.10188	-0.56786
3.9	-1.47764		3.9	-1.39331		2.6	-0.29098		2.34217	-0.1762		3.22585	-0.62103
4.05	-1.71566		4.05	-1.61363		2.7	-0.34506		2.43216	-0.20764		3.34983	-0.66599
4.2	-1.9939		4.2	-1.86251		2.8	-0.40272		2.52215	-0.24291		3.4738	-0.70815
4.35	-2.32147		4.35	-2.14313		2.9	-0.46304		2.61214	-0.28232		3.59777	-0.75697
4.5	-2.69507		4.5	-2.4544		3	-0.52519		2.70213	-0.32579		3.72175	-0.82405
4.65	-3.10518		4.65	-2.79114		3.1	-0.58858		2.79211	-0.37347		3.84572	-0.92261
4.8	-3.53634		4.8	-3.14296		3.2	-0.65297		2.8821	-0.42544		3.9697	-1.06608
4.95	-3.96483		4.95	-3.49265		3.3	-0.71858		2.97209	-0.48159		4.09368	-1.26546
5.1	-4.36144		5.1	-3.81549		3.4	-0.78618		3.06207	-0.54199		4.21765	-1.52901
5.25	-4.67972		5.25	-4.07718		3.5	-0.85708		3.15206	-0.6066		4.34163	-1.86006
5.4	-4.87254		5.4	-4.23831		3.6	-0.93315		3.24205	-0.67569		4.4656	-2.25795
5.55	-4.88461		5.55	-4.25341		3.7	-1.01669		3.33204	-0.74933		4.58958	-2.71413
5.7	-4.65565		5.7	-4.07328		3.8	-1.11038		3.42203	-0.82758		4.71355	-3.21396
5.85	-4.12806		5.85	-3.64878		3.9	-1.21707		3.51201	-0.91112		4.83753	-3.73271
6	-3.26014		6	-2.94006		4	-1.33968		3.602	-1.00025		4.9615	-4.23816
6.15	-2.02217		6.15	-1.92059		4.1	-1.48095		3.69199	-1.09565		5.08548	-4.68729
6.3	-0.40101		6.3	-0.58004		4.2	-1.6433		3.78197	-1.19825		5.20945	-5.03392
6.45	1.60263		6.45	1.07419		4.3	-1.82855		3.87196	-1.30947		5.33343	-5.22546
6.6	3.9249		6.6	2.9927		4.4	-2.03773		3.96195	-1.42935		5.4574	-5.21579
6.75	6.45555		6.75	5.09531		4.5	-2.27078		4.05194	-1.55966		5.58138	-4.96474
6.9	9.04789		6.9	7.27483		4.6	-2.52631		4.14193	-1.70114		5.70535	-4.44701
7.05	11.5154		7.05	9.39525		4.7	-2.8012		4.23191	-1.85481		5.82933	-3.65698
7.2	13.653		7.2	11.3075		4.8	-3.09035		4.3219	-2.02082		5.9533	-2.60896
7.35	15.2704		7.35	12.8564		4.9	-3.38629		4.41189	-2.19938		6.07728	-1.33952
7.5	16.2276		7.5	13.9201		5	-3.67897		4.50188	-2.38932		6.20125	0.09612
7.65	16.4361		7.65	14.4095		5.1	-3.95553		4.59186	-2.58971		6.32523	1.6311
7.8	15.8808		7.8	14.283		5.2	-4.2003		4.68185	-2.7978		6.4492	3.19687
7.95	14.6207		7.95	13.5544		5.3	-4.39501		4.77184	-3.01037		6.57318	4.72305
8.1	12.8241		8.1	12.3188		5.4	-4.5192		4.86183	-3.22273		6.69715	6.14771
8.25	10.663		8.25	10.6933		5.5	-4.55096		4.95181	-3.43014		6.82113	7.42972
8.4	8.33946		8.4	8.83183		5.6	-4.46801		5.0418	-3.62562		6.9451	8.53149
8.55	6.09276		8.55	6.91659		5.7	-4.24899		5.13179	-3.80063		7.06908	9.44937
8.7	4.10189		8.7	5.1108		5.8	-3.87494		5.22178	-3.94792		7.19305	10.1684
8.85	2.45381		8.85	3.51804		5.9	-3.33101		5.31176	-4.0568		7.31703	10.6963
9	1.18068		9	2.19673		6	-2.60804		5.40175	-4.11826		7.441	11.0358
9.15	0.28272		9.15	1.18189		6.1	-1.70403		5.49174	-4.1213		7.56498	11.1899
9.3	-0.29268		9.3	0.46451		6.2	-0.62534		5.58173	-4.05646		7.68895	11.1583
9.45	-0.62391		9.45	-0.00532		6.3	0.61265		5.67171	-3.91258		7.81293	10.941
9.6	-0.76698		9.6	-0.27544		6.4	1.98532		5.7617	-3.67976		7.9369	10.539
9.75	-0.77343		9.75	-0.39283		6.5	3.45935		5.85169	-3.34993		8.06087	9.96076
9.9	-0.70343		9.9	-0.41446		6.6	4.99379		5.94168	-2.91395		8.18485	9.22173
10.05	-0.60748		10.05	-0.39039		6.7	6.54186		6.03166	-2.36787		8.30882	8.34914
10.2	-0.50892		10.2	-0.3467		6.8	8.05314		6.12165	-1.70628		8.4328	7.37807
10.35	-0.41943		10.35	-0.29793		6.9	9.47622		6.21164	-0.93048		8.55678	6.35165
10.5	-0.34587		10.5	-0.25245		7	10.7615		6.30163	-0.041		8.68075	5.31388
10.65	-0.28205		10.65	-0.20998		7.1	11.8639		6.39161	0.95463		8.80472	4.30905
10.8	-0.22361		10.8	-0.16915		7.2	12.7455		6.4816	2.04556		8.9287	3.37435
10.95	-0.17559		10.95	-0.13498		7.3	13.3776		6.57159	3.22088		9.05267	2.5399
11.1	-0.13971		11.1	-0.10931		7.4	13.7421		6.66158	4.46043		9.17665	1.82577
11.25	-0.11448		11.25	-0.09104		7.5	13.8325		6.75156	5.73697		9.30063	1.24128
11.4	-0.09289		11.4	-0.0747		7.6	13.6541		6.84155	7.03052		9.4246	0.7858
11.55	-0.07342		11.55	-0.05965		7.7	13.223		6.93154	8.30577		9.54857	0.45014
11.7	-0.05779		11.7	-0.04744		7.8	12.5652		7.02153	9.53311		9.67255	0.21813
11.85	-0.04654		11.85	-0.03854		7.9	11.7145		7.11151	10.6783		9.79652	0.06991
12	-0.03788		12	-0.03156		8	10.7107		7.2015	11.7052		9.9205	-0.01598
12.15	-0.0304		12.15	-0.02548		8.1	9.59646		7.29149	12.5874		10.0445	-0.05973
12.3	-0.02411		12.3	-0.02034		8.2	8.41582		7.38148	13.2935		10.1684	-0.07834
12.45	-0.01917		12.45	-0.01628		8.3	7.21122		7.47146	13.8		10.2924	-0.08475
12.6	-0.01559		12.6	-0.01329		8.4	6.02182		7.56145	14.0906		10.4164	-0.08747
12.75	-0.01262		12.75	-0.01078		8.5	4.88179		7.65144	14.1547		10.5404	-0.09103
12.9	-0.01007		12.9	-0.00864		8.6	3.81923		7.74143	13.991		10.6643	-0.09677
13.05	-0.00801		13.05	-0.0069		8.7	2.85545		7.83141	13.6064		10.7883	-0.10379
13.2	-0.00642		13.2	-0.00555		8.8	2.00488		7.9214	13.0162		10.9123	-0.10984
13.35	-0.0052		13.35	-0.0045		8.9	1.27521		8.01139	12.2432		11.0363	-0.11207
13.5	-0.00421		13.5	-0.00365		9	0.66811		8.10137	11.3169		11.1602	-0.10784
13.65	-0.00337		13.65	-0.00293		9.1	0.17996		8.19136	10.2718		11.2842	-0.09549
13.8	-0.00269		13.8	-0.00235		9.2	-0.19698		8.28135	9.14514		11.4082	-0.07498
13.95	-0.00217		13.95	-0.0019		9.3	-0.47358		8.37134	7.97516		11.5322	-0.0482
14.1	-0.00175		14.1	-0.00154		9.4	-0.66265		8.46132	6.80026		11.6562	-0.01893
14.25	-0.00141		14.25	-0.00124		9.5	-0.77801		8.55131	5.65418		11.7801	0.00785
14.4	-0.00114		14.4	-0.001		9.6	-0.83354		8.6413	4.56668		11.9041	0.02712
14.55	-0.000914158		14.55	-0.000807116		9.7	-0.84249		8.73129	3.56382		12.0281	0.03511
14.7	-0.000740531		14.7	-0.000654686		9.8	-0.81697		8.82127	2.66245		12.152	0.03037
14.85	-0.000598577		14.85	-0.000530354		9.9	-0.76759		8.91126	1.87415		12.276	0.01428
15	-0.000482527		15	-0.00042877		10	-0.70325		9.00125	1.2052		12.4	-0.00914
15.15	-0.000388703		15.15	-0.000346581		10.1	-0.63112		9.09124	0.65408
15.3	-0.000314016		15.3	-0.00028094		10.2	-0.55673		9.18122	0.21566
15.45	-0.000254731		15.45	-0.00022855		10.3	-0.48409		9.27121	-0.11925
15.6	-0.000206431		15.6	-0.000185721		10.4	-0.41592		9.3612	-0.36247
15.75	-0.000166747		15.75	-0.000150519		10.5	-0.35385		9.45119	-0.52741
15.9	-0.000134699		15.9	-0.000122015		10.6	-0.29869		9.54117	-0.62767
16.05	-0.000109299		16.05	-9.92934e-05		10.7	-0.25062		9.63116	-0.6769
16.2	-8.88187e-05		16.2	-8.09572e-05		10.8	-0.20939		9.72115	-0.68746
16.35	-7.21055e-05		16.35	-6.59904e-05		10.9	-0.17449		9.81114	-0.67056
16.5	-5.84227e-05		16.5	-5.37278e-05		11	-0.14524		9.90112	-0.63534
16.65	-4.73617e-05		16.65	-4.37882e-05		11.1	-0.12093		9.99111	-0.5895
16.8	-3.85186e-05		16.8	-3.58001e-05		11.2	-0.10083		10.0811	-0.53908
16.95	-3.13258e-05		16.95	-2.92539e-05		11.3	-0.08429		10.1711	-0.48812
17.1	-2.54516e-05		17.1	-2.3892e-05		11.4	-0.07072		10.2611	-0.43957
17.25	-2.06895e-05		17.25	-1.95248e-05		11.5	-0.05961		10.3511	-0.39513
17.4	-1.68479e-05		17.4	-1.59827e-05		11.6	-0.05052		10.441	-0.35551
17.55	-1.37482e-05		17.55	-1.31142e-05		11.7	-0.04307		10.531	-0.32075
17.7	-1.12148e-05		17.7	-1.07697e-05		11.8	-0.03698		10.621	-0.2903
17.85	-9.12796e-06		17.85	-8.8319e-06		11.9	-0.03198		10.711	-0.26333
18	-7.43207e-06		18	-7.25006e-06		12	-0.02786		10.801	-0.2389
18.15	-6.06159e-06		18.15	-5.96339e-06		12.1	-0.02445		10.891	-0.21606
18.3	-4.95112e-06		18.3	-4.90944e-06		12.2	-0.02161		10.981	-0.19407
18.45	-4.04241e-06		18.45	-4.04017e-06		12.3	-0.01922		11.071	-0.17245
18.6	-3.30183e-06		18.6	-3.32731e-06		12.4	-0.01717		11.1609	-0.151
18.75	-2.69765e-06		18.75	-2.74145e-06		12.5	-0.01539		11.2509	-0.12987
18.9	-2.21118e-06		18.9	-2.26536e-06		12.6	-0.01382		11.3409	-0.1095
19.05	-1.80932e-06		19.05	-1.87302e-06		12.7	-0.01241		11.4309	-0.09051
19.2	-1.47938e-06		19.2	-1.5486e-06		12.8	-0.01113		11.5209	-0.0736
19.35	-1.20903e-06		19.35	-1.28072e-06		12.9	-0.00994		11.6109	-0.05945
19.5	-9.88761e-07		19.5	-1.06056e-06		13	-0.00884		11.7009	-0.04852
19.65	-8.09193e-07		19.65	-8.78783e-07		13.1	-0.00782		11.7909	-0.04104
19.8	-6.63101e-07		19.8	-7.28082e-07		13.2	-0.00687		11.8808	-0.03684
19.95	-5.43038e-07		19.95	-6.0321e-07		13.3	-0.00598		11.9708	-0.03543
20.1	-4.44976e-07		20.1	-4.99984e-07		13.4	-0.00516		12.0608	-0.03599
20.25	-3.65279e-07		20.25	-4.14921e-07		13.5	-0.00442		12.1508	-0.03752
20.4	-2.99594e-07		20.4	-3.44637e-07		13.6	-0.00374		12.2408	-0.03892
20.55	-2.45176e-07		20.55	-2.86244e-07		13.7	-0.00313		12.3308	-0.03919
20.7	-2.0033e-07		20.7	-2.37526e-07		13.8	-0.0026		12.4208	-0.03759
						13.9	-0.00213		12.5108	-0.03372
						14	-0.00172		12.6007	-0.0276
						14.1	-0.00138		12.6907	-0.01968
						14.2	-0.00108		12.7807	-0.01076
						14.3	-0.000842907		12.8707	-0.00189
						14.4	-0.000645418		12.9607	0.00584
						14.5	-0.000486182		13.0507	0.01144
						14.6	-0.000359693		13.1407	0.01417
						14.7	-0.000260769		13.2307	0.0137
						14.8	-0.000184664		13.3206	0.01012
						14.9	-0.000127134		13.4106	0.004
						15	-8.44727e-05		13.5006	-0.00375
						15.1	-5.35056e-05		13.5906	-0.01198
						15.2	-3.15728e-05		13.6806	-0.01946
						15.3	-1.64876e-05		13.7706	-0.02507
						15.4	-6.48696e-06		13.8606	-0.02793
						15.5	-1.77266e-07		13.9506	-0.02755
						15.6	3.52167e-06		14.0405	-0.0239
						15.7	5.42982e-06		14.1305	-0.01737
						15.8	6.15607e-06		14.2205	-0.00877
						15.9	6.14173e-06		14.3105	0.00084306
						16	5.69804e-06		14.4005	0.01025
						16.1	5.03745e-06		14.4905	0.01827
						16.2	4.2992e-06		14.5805	0.02391
						16.3	3.56962e-06		14.6705	0.02646
						16.4	2.89794e-06		14.7604	0.02563
						16.5	2.30825e-06		14.8504	0.02155
						16.6	1.80829e-06		14.9404	0.01475
						16.7	1.39586e-06		15.0304	0.0061
						16.8	1.06319e-06		15.1204	-0.0033
						16.9	7.99935e-07		15.2104	-0.0123
						17	5.95046e-07		15.3004	-0.01977
						17.1	4.37937e-07		15.3904	-0.02482
						17.2	3.19077e-07		15.4803	-0.02686
						17.3	2.3026e-07		15.5703	-0.02568
						17.4	1.64651e-07		15.6603	-0.02149
						17.5	1.16706e-07		15.7503	-0.01486
						17.6	8.20237e-08		15.8403	-0.00665
						17.7	5.71772e-08		15.9303	0.00208
						17.8	3.95412e-08		16.0203	0.01024
						17.9	2.7134e-08		16.1103	0.01683
						18	1.84799e-08		16.2003	0.02109
						18.1	1.24934e-08		16.2902	0.02257
						18.2	8.38543e-09		16.3802	0.02119
						18.3	5.58853e-09		16.4702	0.01724
						18.4	3.69872e-09		16.5602	0.01136
						18.5	2.43131e-09		16.6502	0.00441
						18.6	1.58749e-09		16.7402	-0.00265
						18.7	1.0297e-09		16.8302	-0.00885
						18.8	6.63551e-10		16.9201	-0.01341
						18.9	4.24858e-10		17.0101	-0.01578
						19	2.70304e-10		17.1001	-0.01575
						19.1	1.70898e-10		17.1901	-0.01343
						19.2	1.0738e-10		17.2801	-0.00929
						19.3	6.7057e-11		17.3701	-0.00401
						19.4	4.16223e-11		17.4601	0.00158
						19.5	2.568e-11		17.5501	0.00663
						19.6	1.57498e-11		17.6401	0.01041
						19.7	9.60261e-12		17.73	0.01236
						19.8	5.8205e-12		17.82	0.01225
						19.9	3.50759e-12		17.91	0.01013
									18	0.00634

## Sheet: c) rho_2
r_Fm	rho_2_254	max_rho_2_254	min_rho_2_254		rho_2_246	max_rho_2_246	min_rho_2_246
0.0001	1.27956e-07	2.35e-07	2.77202e-08		1.27978e-07	2.28e-07	2.83814e-08
0.02012	3.36667e-05	8.50471e-05	7.42244e-06		3.34208e-05	8.23408e-05	7.60091e-06
0.04014	6.97174e-05	0.000181411	1.58244e-05		6.91567e-05	0.000175638	1.62049e-05
0.06016	0.000105768	0.000277775	2.42263e-05		0.000104893	0.000268935	2.48089e-05
0.08018	0.000141819	0.00037414	3.26283e-05		0.000140629	0.000362233	3.34128e-05
0.1002	0.000179181	0.000470504	4.70235e-05		0.000177709	0.00045553	4.81612e-05
0.12022	0.00022971	0.000566868	7.09878e-05		0.000228229	0.000548827	7.27198e-05
0.14024	0.000304353	0.000783804	9.4952e-05		0.000302153	0.000759143	9.72783e-05
0.16026	0.000391055	0.00105559	0.000118916		0.000387798	0.0010227	0.000121837
0.18028	0.000478795	0.00132738	0.000141732		0.000474464	0.00128625	0.000145567
0.2003	0.000569276	0.00159917	0.000158196		0.000563951	0.0015498	0.000162462
0.22032	0.000670326	0.00187096	0.000174659		0.000664239	0.00181335	0.000179356
0.24034	0.000771377	0.00214275	0.000191122		0.000764528	0.00207691	0.000196251
0.26036	0.000886765	0.00248623	0.000207585		0.00087869	0.00240983	0.000213146
0.28038	0.0010178	0.00290284	0.000224049		0.00100806	0.00281352	0.00023004
0.3004	0.00115061	0.00331945	0.000240587		0.00113927	0.00321722	0.000247012
0.32042	0.00129473	0.00373606	0.000260797		0.00128203	0.00362091	0.000267749
0.34044	0.00143884	0.00415267	0.000281007		0.00142479	0.00402461	0.000288485
0.36046	0.00158296	0.00456929	0.000301217		0.00156755	0.0044283	0.000309222
0.38048	0.00173513	0.00501665	0.000321427		0.00171845	0.00486275	0.000329959
0.4005	0.00190189	0.00553504	0.000341637		0.00188395	0.00536822	0.000350696
0.42052	0.00207527	0.00605343	0.000361847		0.00205629	0.00587368	0.000371432
0.44054	0.00224865	0.00657181	0.000382058		0.00222863	0.00637915	0.000392169
0.46056	0.00242354	0.0070902	0.000403702		0.00240255	0.00688461	0.000414386
0.48058	0.00260014	0.00760858	0.000426632		0.00257825	0.00739008	0.000437929
0.5006	0.002778	0.00813264	0.000449562		0.00275526	0.0079014	0.000461473
0.52062	0.00296923	0.00870266	0.000472491		0.00294613	0.00846011	0.000485016
0.54064	0.00316046	0.00927267	0.000495421		0.00313699	0.00901882	0.000508559
0.56066	0.00335254	0.00984269	0.000518351		0.0033288	0.00957754	0.000532102
0.58068	0.00354469	0.0104127	0.000541281		0.0035207	0.0101362	0.000555645
0.6007	0.00373691	0.0109827	0.000564232		0.00371267	0.010695	0.000579214
0.62072	0.00393073	0.0115527	0.000587796		0.00390649	0.0112537	0.000603487
0.64074	0.0041208	0.0121035	0.00061136		0.00409867	0.0118035	0.000627759
0.66076	0.00431065	0.0126526	0.000634925		0.0042909	0.0123526	0.000652032
0.68078	0.00450051	0.0132017	0.000658489		0.00448312	0.0129017	0.000676304
0.7008	0.0046903	0.0137507	0.000682053		0.00467529	0.0134507	0.000700576
0.72082	0.00487872	0.0142998	0.000705617		0.00486623	0.0139998	0.000724849
0.74084	0.00506668	0.0148489	0.000729181		0.0050568	0.0145489	0.000749121
0.76086	0.00524699	0.0153628	0.000752561		0.00523745	0.0150511	0.000773317
0.78088	0.00542412	0.0158634	0.000775788		0.00541409	0.0155355	0.000797448
0.8009	0.00560106	0.016364	0.000799014		0.00559054	0.01602	0.000821578
0.82092	0.00577327	0.0168646	0.00082224		0.00576241	0.0165044	0.000845709
0.84094	0.00594477	0.0173651	0.000845466		0.00593361	0.0169888	0.00086984
0.86096	0.00611627	0.0178657	0.000868692		0.00610482	0.0174733	0.00089397
0.88098	0.00627404	0.0182976	0.000891918		0.00626572	0.0179062	0.000918101
0.901	0.00641919	0.018669	0.000914894		0.00641705	0.0182938	0.000941979
0.92102	0.00655275	0.0190404	0.000933115		0.00655689	0.0186813	0.000961044
0.94104	0.00668618	0.0194119	0.000951336		0.0066966	0.0190689	0.00098011
0.96106	0.00681961	0.0197833	0.000969557		0.00683632	0.0194565	0.000999176
0.98108	0.00695303	0.0201547	0.000987778		0.00697603	0.0198441	0.00101824
1.0011	0.00707491	0.0204768	0.001006		0.00710421	0.0201823	0.00103731
1.02112	0.00716695	0.0207029	0.00102422		0.00720256	0.0204245	0.00105637
1.04114	0.00725899	0.020929	0.00104244		0.00730091	0.0206668	0.00107544
1.06116	0.0073488	0.0211551	0.00105706		0.00739703	0.020909	0.00109084
1.08118	0.00743684	0.0213811	0.00106881		0.0074914	0.0211512	0.00110334
1.1012	0.00752116	0.0216072	0.00108057		0.00758203	0.0213935	0.00111583
1.12122	0.0075895	0.0218095	0.00109232		0.00765661	0.0216119	0.00112833
1.14124	0.00763029	0.0218741	0.00110408		0.00770365	0.0216926	0.00114082
1.16126	0.00767109	0.0219387	0.00111583		0.00775068	0.0217734	0.00115332
1.18128	0.00771024	0.0220033	0.00112759		0.00779606	0.0218541	0.00116581
1.2013	0.00774616	0.0220679	0.00113876		0.00783815	0.0219349	0.00117771
1.22132	0.00776466	0.0221325	0.00114149		0.00786267	0.0220156	0.00118101
1.24134	0.00778316	0.0221971	0.00114422		0.00788719	0.0220963	0.0011843
1.26135	0.00776468	0.0220768	0.00114695		0.0078778	0.0220076	0.0011876
1.28137	0.0077406	0.0219476	0.00114968		0.00786289	0.0219107	0.00119089
1.30139	0.00771536	0.0218184	0.00115242		0.00784679	0.0218138	0.00119419
1.32141	0.00767711	0.0216892	0.00115515		0.00781748	0.0217169	0.00119749
1.34143	0.00763886	0.02156	0.00115788		0.00778817	0.02162	0.00120079
1.36145	0.0075925	0.0214308	0.00115042		0.0077504	0.0215231	0.00119347
1.38147	0.00751463	0.0211787	0.00113533		0.00768083	0.0213033	0.00117821
1.40149	0.007428	0.020888	0.00112024		0.00760248	0.0210449	0.00116295
1.42151	0.00732842	0.0205974	0.00110516		0.00751092	0.0207865	0.00114769
1.44153	0.00722884	0.0203067	0.00109007		0.00741936	0.0205282	0.00113243
1.46155	0.00712517	0.020016	0.00107498		0.00732356	0.0202698	0.00111717
1.48157	0.00702134	0.0197253	0.00105989		0.00722759	0.0200114	0.00110191
1.50159	0.00689703	0.0193427	0.00104309		0.00711108	0.0196611	0.00108488
1.52161	0.00673445	0.0188906	0.00100641		0.00695557	0.0192412	0.00104732
1.54163	0.00656994	0.0184384	0.000969734		0.00679806	0.0188214	0.00100976
1.56165	0.00640324	0.0179862	0.000933056		0.00663825	0.0184015	0.000972204
1.58167	0.00623653	0.017534	0.000896378		0.00647844	0.0179816	0.000934644
1.60169	0.00606884	0.0170819	0.0008597		0.00631761	0.0175617	0.000897085
1.62171	0.00588067	0.0165811	0.000823022		0.00613474	0.0170871	0.000859525
1.64173	0.00567269	0.0159997	0.000786344		0.00592986	0.016522	0.000821966
1.66175	0.00546093	0.0154184	0.000743338		0.00572125	0.0159568	0.000778121
1.68177	0.0052466	0.0148371	0.000695878		0.0055101	0.0153916	0.000729852
1.70179	0.0050314	0.0142558	0.000648418		0.00529806	0.0148265	0.000681583
1.72181	0.0048059	0.0136745	0.000600958		0.00507526	0.0142613	0.000633314
1.74183	0.00457515	0.0130756	0.000553498		0.00484715	0.0136789	0.000585045
1.76185	0.00432884	0.012399	0.000506038		0.00460375	0.0130201	0.000536776
1.78187	0.00408253	0.0117224	0.000458578		0.00436035	0.0123612	0.000488507
1.80189	0.00383534	0.0110459	0.000410671		0.00411604	0.0117024	0.000439816
1.82191	0.00357703	0.0103693	0.000358487		0.00386016	0.0110436	0.000387073
1.84193	0.00331866	0.00969267	0.000306302		0.00360422	0.0103848	0.00033433
1.86195	0.0030603	0.00901608	0.000254117		0.00334828	0.00972592	0.000281588
1.88197	0.00279264	0.00829303	0.000201933		0.00308081	0.00900943	0.000228845
1.90199	0.00252355	0.00756955	0.000149748		0.00281176	0.00829241	0.000176102
1.92201	0.0022501	0.00684607	9.75632e-05		0.0025379	0.00757539	0.00012336
1.94203	0.00197664	0.00612259	4.53786e-05		0.00226405	0.00685837	7.0617e-05
1.96205	0.00170305	0.00539911	-7.68066e-06		0.00199008	0.00614135	1.71609e-05
1.98207	0.00142936	0.00467564	-6.13183e-05		0.00171604	0.00542433	-3.67672e-05
2.00209	0.00115411	0.00395032	-0.000114956		0.00143895	0.00469911	-9.06952e-05
2.02211	0.000878431	0.00322454	-0.000168594		0.00116081	0.00397181	-0.000144623
2.04213	0.000602757	0.00249877	-0.000222231		0.000882678	0.00324452	-0.000198551
2.06215	0.000327082	0.00177299	-0.000299994		0.000604543	0.00251722	-0.000252479
2.08217	5.12713e-05	0.00104721	-0.000439387		0.0003262	0.00178993	-0.000306407
2.10219	-0.000224246	0.000321433	-0.00057947		4.80102e-05	0.00106263	-0.000370506
2.12221	-0.000490598	-0.000368912	-0.000719554		-0.000222778	0.000357609	-0.000514537
2.14223	-0.000753274	-0.00046283	-0.00105522		-0.000490669	-0.000332925	-0.000658569
2.16225	-0.00101595	-0.00054905	-0.00173435		-0.000758559	-0.000527457	-0.00102346
2.18227	-0.00127797	-0.000604294	-0.00241348		-0.00102591	-0.000583101	-0.00171399
2.20229	-0.00153929	-0.000659538	-0.00309261		-0.00129257	-0.000638745	-0.00240453
2.22231	-0.00179513	-0.000714781	-0.00377175		-0.00155398	-0.00069439	-0.00309506
2.24233	-0.00204354	-0.000770025	-0.00441377		-0.00180836	-0.000750034	-0.00375044
2.26235	-0.00227871	-0.000823292	-0.00500316		-0.00205022	-0.000803691	-0.00435598
2.28237	-0.00251193	-0.000875333	-0.00559255		-0.00229024	-0.000856112	-0.00496153
2.30239	-0.00274407	-0.000927373	-0.00618195		-0.0025292	-0.000908534	-0.00556707
2.32241	-0.00296828	-0.000979413	-0.00677134		-0.00276042	-0.000960956	-0.00617261
2.34243	-0.00319246	-0.00103145	-0.00736073		-0.0029916	-0.00101338	-0.00677815
2.36245	-0.00340875	-0.00108349	-0.00792268		-0.00321471	-0.0010658	-0.00735518
2.38247	-0.00360567	-0.00113553	-0.00838778		-0.0034177	-0.00111822	-0.00783158
2.40249	-0.00380058	-0.00118664	-0.00885287		-0.0036187	-0.00116969	-0.00830797
2.42251	-0.00398134	-0.00123119	-0.00931796		-0.00380576	-0.00121443	-0.00878437
2.44253	-0.00416044	-0.00127574	-0.00978306		-0.00399115	-0.00125916	-0.00926077
2.46255	-0.00433799	-0.00132029	-0.0102481		-0.00417499	-0.0013039	-0.00973717
2.48257	-0.00451455	-0.00136484	-0.0107083		-0.00435805	-0.00134864	-0.0102097
2.50259	-0.00465555	-0.00140939	-0.010999		-0.00451279	-0.00139338	-0.0105488
2.52261	-0.00478523	-0.00145394	-0.0112896		-0.00465629	-0.00143812	-0.0108879
2.54263	-0.00491112	-0.00149849	-0.0115803		-0.00479598	-0.00148286	-0.011227
2.56265	-0.00503295	-0.00153594	-0.011871		-0.00493161	-0.00152037	-0.0115662
2.58267	-0.00515241	-0.00156925	-0.0121617		-0.00506487	-0.00155366	-0.0119053
2.60269	-0.00527001	-0.00160256	-0.0124524		-0.00519629	-0.00158695	-0.0122444
2.62271	-0.00534905	-0.00163587	-0.0126215		-0.00528107	-0.00162025	-0.0124215
2.64273	-0.00542126	-0.00166919	-0.0127668		-0.00535741	-0.00165354	-0.0125668
2.66275	-0.00549347	-0.0017025	-0.0129122		-0.00543374	-0.00168684	-0.0127122
2.68277	-0.00556568	-0.00173581	-0.0130575		-0.00551007	-0.00172013	-0.0128575
2.70279	-0.00563464	-0.00176706	-0.0132028		-0.00558314	-0.00175131	-0.0130028
2.72281	-0.00567999	-0.00178555	-0.0133482		-0.00563236	-0.00176942	-0.0131482
2.74283	-0.0057004	-0.00180403	-0.0133688		-0.0056608	-0.00178754	-0.0131896
2.76285	-0.00570698	-0.00182252	-0.0133204		-0.00567773	-0.00180566	-0.0131735
2.78287	-0.00571357	-0.00184101	-0.0132719		-0.00569465	-0.00182377	-0.0131573
2.80289	-0.0057156	-0.0018595	-0.0132235		-0.00570698	-0.00184189	-0.0131412
2.82291	-0.00570399	-0.00187798	-0.013175		-0.00570559	-0.00186001	-0.013125
2.84293	-0.00569237	-0.00189647	-0.0131266		-0.00570421	-0.00187812	-0.0131089
2.86295	-0.0056593	-0.00189982	-0.0130126		-0.00567949	-0.00188061	-0.0130199
2.88297	-0.0056055	-0.00189491	-0.0128188		-0.00563204	-0.00187457	-0.0128423
2.90299	-0.00554527	-0.00189	-0.0126251		-0.00557807	-0.00186853	-0.0126646
2.92301	-0.00547479	-0.00188509	-0.0124313		-0.0055138	-0.00186249	-0.012487
2.94303	-0.00540432	-0.00188017	-0.0122375		-0.00544952	-0.00185645	-0.0123094
2.96305	-0.00533384	-0.00187526	-0.0120437		-0.00538524	-0.0018504	-0.0121318
2.98307	-0.00525465	-0.00187035	-0.0118191		-0.00531171	-0.00184436	-0.0119208
3.00309	-0.00515274	-0.00186288	-0.0115058		-0.00521395	-0.00183574	-0.011614
3.02311	-0.00503496	-0.00184139	-0.0111926		-0.0051001	-0.00181301	-0.0113072
3.04313	-0.00491718	-0.0018199	-0.0108793		-0.00498625	-0.00179027	-0.0110003
3.06315	-0.00479917	-0.00179841	-0.010566		-0.00487216	-0.00176753	-0.0106935
3.08317	-0.00467715	-0.00177692	-0.0102528		-0.00475401	-0.00174479	-0.0103867
3.10319	-0.00455265	-0.00175543	-0.00993348		-0.00463334	-0.00172206	-0.0100738
3.12321	-0.0044043	-0.00173394	-0.00952814		-0.00448833	-0.00169932	-0.0096733
3.14323	-0.00425595	-0.00171245	-0.00912279		-0.00434332	-0.00167658	-0.0092728
3.16325	-0.00410189	-0.00168308	-0.00871745		-0.00419259	-0.00164607	-0.0088723
3.18327	-0.00394434	-0.00164967	-0.00831211		-0.00403834	-0.0016116	-0.00847181
3.20329	-0.00378592	-0.00161626	-0.00790677		-0.00388317	-0.00157712	-0.00807131
3.22331	-0.00362301	-0.00158285	-0.00750143		-0.0037233	-0.00154265	-0.00767081
3.24333	-0.00345316	-0.00154944	-0.00706228		-0.00355506	-0.00150817	-0.00722946
3.26335	-0.00327949	-0.00151603	-0.00661821		-0.00338278	-0.00147369	-0.00678216
3.28337	-0.00310582	-0.00148262	-0.00617415		-0.0032105	-0.00143922	-0.00633487
3.30339	-0.0029312	-0.00144791	-0.00573009		-0.00303719	-0.00140347	-0.00588758
3.32341	-0.00275189	-0.0013979	-0.00528602		-0.00285887	-0.00136147	-0.00544028
3.34343	-0.00257131	-0.0013254	-0.00484196		-0.00267925	-0.00131947	-0.00499299
3.36345	-0.00239064	-0.0012529	-0.00440227		-0.00249865	-0.00127747	-0.00454567
3.38347	-0.00221038	-0.00118041	-0.00396463		-0.00231805	-0.00123547	-0.00409834
3.40349	-0.00203011	-0.00110791	-0.00352699		-0.00213737	-0.00119347	-0.00365101
3.42351	-0.00184971	-0.00103542	-0.00308935		-0.00195622	-0.00115147	-0.00320369
3.44353	-0.001668	-0.000962919	-0.00265171		-0.00177373	-0.00110947	-0.00275636
3.46355	-0.0014859	-0.000891429	-0.00221407		-0.00159062	-0.00106444	-0.00230903
3.48357	-0.00130865	-0.00082042	-0.00200375		-0.00141153	-0.00100583	-0.00205098
3.50359	-0.00113711	-0.000600712	-0.00189471		-0.00123731	-0.000857207	-0.00194414
3.52361	-0.000967245	-0.000364554	-0.0017841		-0.00106438	-0.00062293	-0.00183559
3.54363	-0.000797151	-0.000128397	-0.00167235		-0.000891194	-0.000388654	-0.00172582
3.56365	-0.000627057	0.00010776	-0.0015606		-0.00071801	-0.000154377	-0.00161604
3.58367	-0.000456963	0.000343917	-0.00144885		-0.000544826	0.000132112	-0.00150626
3.60369	-0.000293302	0.000575845	-0.00133722		-0.000377402	0.000511213	-0.00139658
3.62371	-0.000147488	0.000789054	-0.00122694		-0.000225792	0.000833199	-0.00128794
3.64373	-1.67507e-06	0.00108273	-0.00111666		-7.41815e-05	0.00115519	-0.0011793
3.66375	0.000144138	0.00137968	-0.00100638		7.7429e-05	0.00147717	-0.00107066
3.68377	0.000289952	0.00167664	-0.000896106		0.000229039	0.00179916	-0.000962027
3.70379	0.00043393	0.0019736	-0.000788979		0.000378969	0.00212115	-0.000856255
3.72381	0.000569955	0.00225878	-0.000684046		0.000521518	0.00243193	-0.00075248
3.74383	0.000685442	0.00244126	-0.000579113		0.000644542	0.0026451	-0.000648705
3.76384	0.000799196	0.00262365	-0.000474233		0.000766054	0.00285816	-0.000544981
3.78386	0.000912095	0.00280614	-0.000384251		0.000886827	0.00307133	-0.000441969
3.80388	0.00102192	0.00298862	-0.000339827		0.00100475	0.0032845	-0.000346278
3.8239	0.00112556	0.00317111	-0.000295403		0.00111689	0.00349767	-0.000250587
3.84392	0.0012292	0.00335359	-0.000250979		0.00122903	0.00371083	-0.000175519
3.86394	0.00130992	0.00342144	-0.000206554		0.00131913	0.00381377	-0.000129644
3.88396	0.00138699	0.00347795	-0.00016213		0.00140578	0.00390581	-8.37689e-05
3.90398	0.00146092	0.00353447	-0.000118319		0.0014895	0.00399785	-3.84829e-05
3.924	0.00152586	0.00359099	-7.69818e-05		0.00156483	0.00408989	4.42867e-06
3.94402	0.0015908	0.0036475	-3.56441e-05		0.00164016	0.00418194	4.73403e-05
3.96404	0.00165546	0.00370402	5.69361e-06		0.00171523	0.00427398	9.02519e-05
3.98406	0.00169991	0.00367135	4.70313e-05		0.00177074	0.00427915	0.000133163
4.00408	0.00173554	0.00373619	8.8369e-05		0.00181771	0.00425009	0.000176075
4.0241	0.0017642	0.00379302	0.000129707		0.00185804	0.00422102	0.000218987
4.04412	0.00179287	0.00384986	0.000171044		0.00189837	0.00419195	0.000261898
4.06414	0.00181785	0.0039067	0.000209758		0.00193528	0.00416289	0.000302276
4.08416	0.00184092	0.00396353	0.00024738		0.00197041	0.00413382	0.000341601
4.10418	0.00185103	0.00401148	0.000285002		0.00199249	0.00404801	0.000380925
4.1242	0.00184427	0.00402577	0.000322624		0.00199781	0.00391327	0.00042025
4.14422	0.0018372	0.00404005	0.000360246		0.00200285	0.00393947	0.000459574
4.16424	0.00182765	0.00405433	0.000397868		0.00200565	0.00396567	0.000498899
4.18426	0.00181811	0.00406862	0.00043549		0.00200846	0.00399187	0.000538223
4.20428	0.00180544	0.00407461	0.000470307		0.00200814	0.00401004	0.000574705
4.2243	0.00177577	0.00405011	0.000494809		0.00199074	0.00399868	0.000600733
4.24432	0.00173345	0.00402561	0.000519311		0.00196073	0.00398731	0.00062676
4.26434	0.00169017	0.00400112	0.000543813		0.00192987	0.00397595	0.000652788
4.28436	0.00164689	0.00397662	0.000568314		0.00189901	0.00396458	0.000678815
4.30438	0.00160218	0.00394498	0.000592816		0.00186675	0.00394622	0.000704842
4.3244	0.00155212	0.00388785	0.000617318		0.00182927	0.00390286	0.00073087
4.34442	0.00149905	0.00383072	0.000584005		0.00178881	0.00385951	0.000756897
4.36444	0.001436	0.00377359	0.000282663		0.00173698	0.00381616	0.000778557
4.38446	0.00137202	0.00371646	-1.86784e-05		0.00168418	0.0037728	0.000798529
4.40448	0.00130696	0.00365389	-0.00032002		0.0016303	0.00372401	0.0008185
4.4245	0.00123726	0.00357242	-0.000621362		0.00157196	0.00365636	0.000770957
4.44452	0.00116707	0.00349095	-0.000922703		0.00151322	0.00358871	0.000498199
4.46454	0.00109689	0.00340949	-0.00122404		0.00145448	0.00352106	0.000225442
4.48456	0.00102597	0.00332802	-0.00152903		0.00139384	0.00345341	-5.67767e-05
4.50458	0.000954585	0.00324332	-0.00183423		0.00133267	0.00338239	-0.000339524
4.5246	0.000881595	0.00314769	-0.00213942		0.00126996	0.0033	-0.000622271
4.54462	0.000808605	0.00305206	-0.00244461		0.00120725	0.00321761	-0.000905019
4.56464	0.000735614	0.00295643	-0.0027498		0.00114454	0.00313522	-0.00118777
4.58466	0.000662624	0.0028608	-0.003055		0.00108183	0.00305283	-0.00147051
4.60468	0.000596245	0.0027646	-0.00332854		0.0010241	0.0029696	-0.00173001
4.6247	0.000531776	0.00266653	-0.00359177		0.000967625	0.00288361	-0.00198194
4.64472	0.000467307	0.00256846	-0.003855		0.000911146	0.00279761	-0.00223386
4.66474	0.000406741	0.00247039	-0.00411823		0.000858481	0.00271162	-0.00248579
4.68476	0.000347837	0.00237232	-0.00438146		0.000807463	0.00262563	-0.00273772
4.70478	0.00029099	0.00227674	-0.00464469		0.000758514	0.00254172	-0.00298964
4.7248	0.000245172	0.00218911	-0.00486072		0.000719066	0.00246448	-0.00320072
4.74482	0.000206713	0.00210148	-0.00503996		0.000685986	0.00238723	-0.00337996
4.76484	0.000168254	0.00201385	-0.0052192		0.000652907	0.00230998	-0.0035592
4.78486	0.000131828	0.00192622	-0.00539844		0.000621888	0.00223274	-0.00373844
4.80488	9.98197e-05	0.00184445	-0.00557768		0.000595083	0.00216083	-0.00391768
4.8249	7.81244e-05	0.00183383	-0.00575692		0.000577913	0.00210548	-0.00409692
4.84492	6.54889e-05	0.00187335	-0.00589086		0.000568849	0.00209848	-0.00423563
4.86494	6.90345e-05	0.00191635	-0.00594739		0.000574331	0.00215216	-0.00430507
4.88496	7.6371e-05	0.00197831	-0.00600391		0.000583577	0.00222467	-0.00437451
4.90498	8.55937e-05	0.00204027	-0.00606043		0.000594582	0.00229717	-0.00444396
4.925	0.000100513	0.00210223	-0.00611695		0.000610902	0.00236968	-0.0045134
4.94502	0.000115433	0.00216419	-0.00617347		0.000627221	0.00244218	-0.00458284
4.96504	0.000149181	0.00224548	-0.00620258		0.000661152	0.00253368	-0.00462715
4.98506	0.000213575	0.00233671	-0.00610408		0.000723339	0.00263492	-0.00455449
5.00508	0.000280581	0.00242793	-0.00600558		0.000787992	0.00273617	-0.00448182
5.0251	0.000355269	0.00251915	-0.00590708		0.000859901	0.00283741	-0.00440916
5.04512	0.000431146	0.00261633	-0.00580858		0.000932972	0.00294447	-0.00433649
5.06514	0.000513013	0.00274345	-0.00571008		0.00101189	0.00308074	-0.00426383
5.08516	0.00059488	0.00287057	-0.00561157		0.0010908	0.00321702	-0.00419116
5.10518	0.000718344	0.00299769	-0.00534144		0.0012087	0.0033533	-0.00395799
5.1252	0.000863198	0.00312482	-0.00506852		0.00134685	0.00348957	-0.00372222
5.14522	0.0010137	0.00328016	-0.0047956		0.00149048	0.00365328	-0.00348644
5.16524	0.00116696	0.00344935	-0.00452269		0.0016368	0.00383045	-0.00325066
5.18526	0.00132023	0.00361854	-0.00424977		0.00178312	0.00400763	-0.00301489
5.20528	0.00147747	0.00378774	-0.00397685		0.00193324	0.0041848	-0.00277911
5.2253	0.00167661	0.00396529	-0.0035582		0.00212297	0.00437008	-0.00240643
5.24532	0.00189125	0.00418205	-0.00310122		0.00232751	0.0045934	-0.00199773
5.26534	0.002119	0.00439881	-0.00264424		0.00254459	0.00481672	-0.00158903
5.28536	0.00235074	0.00461557	-0.00218726		0.0027655	0.00504004	-0.00118033
5.30538	0.00258701	0.00483232	-0.00173028		0.00299076	0.00526335	-0.000771629
5.3254	0.00284269	0.00508455	-0.00127329		0.00323472	0.00552104	-0.000362929
5.34542	0.00312298	0.00535337	-0.000709902		0.00350237	0.0057948	0.000148117
5.36544	0.00341752	0.00562219	-7.5244e-05		0.00378373	0.00606857	0.000727707
5.38546	0.00371206	0.00589101	0.000559414		0.00406509	0.00634233	0.0013073
5.40548	0.00401854	0.00617016	0.00119407		0.00435793	0.00662611	0.00188689
5.4255	0.00436023	0.00649447	0.00182873		0.00468467	0.00695363	0.00246648
5.44552	0.00470193	0.00681878	0.00246339		0.00501141	0.00728115	0.00304607
5.46554	0.00505702	0.00714309	0.003165		0.00535077	0.00760868	0.00368873
5.48556	0.00543165	0.0074674	0.00396431		0.00570853	0.0079362	0.00442346
5.50558	0.00581945	0.00783152	0.00476362		0.00607904	0.00830228	0.00515818
5.5256	0.0062243	0.00821341	0.00548891		0.006466	0.00868558	0.00551297
5.54562	0.00662916	0.00859531	0.00568779		0.00685297	0.00906889	0.00571328
5.56564	0.00705076	0.0089772	0.00592785		0.00725625	0.00945219	0.0059551
5.58566	0.00748529	0.00937053	0.00617945		0.00767191	0.00984657	0.00620855
5.60568	0.0079563	0.00981069	0.00643105		0.00812231	0.0102863	0.006462
5.6257	0.00844061	0.0102508	0.00668264		0.00858556	0.0107261	0.00671545
5.64572	0.00892493	0.0108054	0.00693424		0.0090488	0.0111658	0.0069689
5.66574	0.00940924	0.0117436	0.00718583		0.00951205	0.0116056	0.00722235
5.68576	0.00990158	0.0126819	0.00743743		0.00998307	0.012453	0.00747581
5.70578	0.0104095	0.0136219	0.00770585		0.0104694	0.0133208	0.00774598
5.7258	0.0109621	0.0146392	0.00801574		0.0110044	0.0142897	0.00805736
5.74582	0.0115147	0.0156565	0.00832563		0.0115393	0.0152585	0.00836873
5.76584	0.0120696	0.0166738	0.00863552		0.0120765	0.0162274	0.00868011
5.78586	0.0126331	0.0176911	0.00894541		0.012622	0.0171963	0.00899149
5.80588	0.0132013	0.0187084	0.0092553		0.0131721	0.0181651	0.00930286
5.8259	0.0137808	0.0197257	0.00956519		0.013733	0.019134	0.00961424
5.84592	0.0143709	0.0207966	0.00987508		0.014302	0.0201431	0.00992561
5.86594	0.0149832	0.0218786	0.0102175		0.0148919	0.0211605	0.0102677
5.88596	0.0156017	0.0229606	0.0105683		0.0154878	0.0221779	0.0106176
5.90598	0.0162242	0.0240426	0.0109191		0.0160876	0.0231953	0.0109675
5.926	0.0168561	0.0251246	0.0112699		0.0166964	0.0242126	0.0113174
5.94602	0.0174899	0.0262065	0.0116206		0.0173071	0.02523	0.0116673
5.96604	0.0181306	0.0272885	0.0119714		0.0179265	0.0262577	0.012015
5.98606	0.0187714	0.0283704	0.0123222		0.0185471	0.0272911	0.0123586
6.00608	0.0194183	0.0294523	0.0126812		0.0191737	0.0283246	0.0127099
6.0261	0.0200795	0.0305342	0.0130591		0.0198141	0.029358	0.0130788
6.04612	0.0207459	0.0316161	0.013437		0.0204595	0.0303915	0.0134478
6.06614	0.0214144	0.032698	0.0138149		0.0211068	0.0314249	0.0138167
6.08616	0.0220786	0.0337584	0.0141928		0.0217499	0.0324369	0.0141857
6.10618	0.0227393	0.034792	0.0145706		0.0223895	0.033422	0.0145546
6.1262	0.0234057	0.0358255	0.0149485		0.0230345	0.0344071	0.0149235
6.14622	0.0240763	0.0368591	0.0153264		0.0236835	0.0353922	0.0152925
6.16624	0.0247502	0.0378926	0.015714		0.0243357	0.0363773	0.0156699
6.18626	0.0254249	0.0389261	0.0161039		0.0249885	0.0373624	0.0160492
6.20628	0.0260961	0.0399394	0.0164938		0.0256388	0.0383313	0.0164286
6.2263	0.0267591	0.0408921	0.0168836		0.026283	0.0392517	0.016808
6.24632	0.0274229	0.0418448	0.0172735		0.026928	0.0401721	0.0171873
6.26633	0.0280864	0.042797	0.0176632		0.0275727	0.0410921	0.0175665
6.28635	0.0287503	0.0437498	0.018053		0.0282177	0.0420125	0.0179459
6.30637	0.0294142	0.0447025	0.0184453		0.0288629	0.0429329	0.0183274
6.32639	0.030077	0.0456477	0.0188426		0.0295073	0.0438458	0.0187138
6.34641	0.0307154	0.0464713	0.01924		0.0301273	0.0446372	0.0191001
6.36643	0.0313539	0.0472949	0.0196373		0.0307473	0.0454285	0.0194864
6.38645	0.0319924	0.0481185	0.0200347		0.0313673	0.0462198	0.0198727
6.40647	0.0326273	0.0489421	0.020432		0.0319837	0.0470111	0.020259
6.42649	0.0332569	0.0497657	0.0208294		0.032595	0.0478024	0.0206453
6.44651	0.0338864	0.0505893	0.0212267		0.0332063	0.0485937	0.0210316
6.46653	0.034485	0.0512871	0.0216116		0.0337897	0.0492731	0.0214052
6.48655	0.0350773	0.0519653	0.0219938		0.0343675	0.0499352	0.021776
6.50657	0.0356625	0.0526435	0.022376		0.0349381	0.0505972	0.0221469
6.52659	0.0362397	0.0533217	0.0227582		0.0355012	0.0512593	0.0225178
6.54661	0.0368169	0.0539999	0.0231404		0.0360643	0.0519213	0.0228886
6.56663	0.0373941	0.0546781	0.0235226		0.0366273	0.0525834	0.0232595
6.58665	0.0379399	0.055226	0.0239048		0.0371632	0.0531368	0.0236304
6.60667	0.0384605	0.0557104	0.0242744		0.0376764	0.0536375	0.0239885
6.62669	0.0389594	0.0561949	0.0246185		0.0381689	0.0541381	0.024321
6.64671	0.0394584	0.0566794	0.0249626		0.0386613	0.0546387	0.0246536
6.66673	0.0399548	0.0571639	0.0253068		0.0391512	0.0551393	0.0249861
6.68675	0.040444	0.0576483	0.0256509		0.0396337	0.0556399	0.0253187
6.70677	0.0409109	0.0580552	0.025995		0.0400927	0.0560552	0.0256513
6.72679	0.0413477	0.0583781	0.0263392		0.0405208	0.0563781	0.0259838
6.74681	0.0417846	0.0587011	0.0266833		0.040949	0.0567011	0.0263164
6.76683	0.0421921	0.0590241	0.0269796		0.041348	0.0570241	0.0266014
6.78685	0.0425927	0.059347	0.0272667		0.0417405	0.057347	0.0268773
6.80687	0.0429855	0.05967	0.0275539		0.0421254	0.05767	0.0271533
6.82689	0.043352	0.0599372	0.0278411		0.0424868	0.0579465	0.0274292
6.84691	0.0436868	0.0600664	0.0281283		0.0428211	0.058108	0.0277052
6.86693	0.0440107	0.0601956	0.0284155		0.0431445	0.0582694	0.0279811
6.88695	0.0443346	0.0603247	0.0287026		0.0434679	0.0584309	0.0282571
6.90697	0.0446388	0.0604539	0.0289635		0.0437724	0.0585924	0.0285072
6.92699	0.0449063	0.0605831	0.0291751		0.0440416	0.0587539	0.0287088
6.94701	0.0451573	0.0606969	0.0293868		0.0442945	0.0589	0.0289104
6.96703	0.0453752	0.0606646	0.0295984		0.0445143	0.0589	0.029112
6.98705	0.0455931	0.0606323	0.02981		0.0447341	0.0589	0.0293136
7.00707	0.0458016	0.0606	0.0300216		0.044945	0.0589	0.029512
7.02709	0.0459874	0.0605677	0.0302333		0.0451342	0.0589	0.029706
7.04711	0.0461594	0.0605354	0.0304449		0.0453099	0.0589	0.0299
7.06713	0.0462954	0.0605031	0.0305687		0.0454505	0.0589	0.030005
7.08715	0.0463991	0.0603397	0.0306776		0.0455561	0.0587542	0.0300949
7.10717	0.0464902	0.060162	0.0307865		0.0456493	0.0585927	0.0301848
7.12719	0.0465477	0.0599844	0.0308955		0.04571	0.0584313	0.0302747
7.14721	0.0466007	0.0598067	0.0310044		0.0457664	0.0582698	0.0303646
7.16723	0.0466537	0.0596291	0.0311133		0.0458228	0.0581083	0.0304545
7.18725	0.0467067	0.0594515	0.0312071		0.0458793	0.0579468	0.0305444
7.20727	0.0467083	0.0591706	0.0312557		0.0458901	0.057705	0.0305988
7.22729	0.0466432	0.0588477	0.0312387		0.0458385	0.0574305	0.0305908
7.24731	0.0465781	0.0585247	0.0312218		0.0457868	0.057156	0.0305829
7.26733	0.0465129	0.0582017	0.0312048		0.0457351	0.0568815	0.0305749
7.28735	0.0464478	0.0578788	0.0311879		0.0456834	0.056607	0.030567
7.30737	0.0463557	0.0575558	0.0311709		0.0456059	0.0563325	0.0305591
7.32739	0.0462312	0.0571744	0.031154		0.0454967	0.0559994	0.0305511
7.34741	0.0460958	0.0567383	0.031137		0.0453767	0.0556119	0.0305432
7.36743	0.045927	0.0563023	0.0310363		0.0452249	0.0552243	0.0304563
7.38745	0.0457468	0.0558663	0.0309232		0.0450622	0.0550432	0.0303577
7.40747	0.0455423	0.0554303	0.03081		0.0448763	0.0549109	0.0302592
7.42749	0.045323	0.0552697	0.0306969		0.0446761	0.0547786	0.0301606
7.44751	0.0450985	0.055139	0.0305837		0.0444696	0.0546462	0.030062
7.46753	0.044863	0.0550083	0.0304706		0.0442501	0.0545139	0.0299634
7.48755	0.0446105	0.0547923	0.0303575		0.0440142	0.0542999	0.0298648
7.50757	0.0443329	0.0545554	0.0302119		0.0437543	0.054066	0.0297358
7.52759	0.0440207	0.0543186	0.0300129		0.0434616	0.0538322	0.0295566
7.54761	0.0437085	0.0540817	0.0298139		0.0431689	0.0535983	0.0293775
7.56763	0.0433884	0.053814	0.029615		0.0428686	0.053335	0.0291983
7.58765	0.0430432	0.053477	0.029416		0.0425439	0.0530057	0.0290192
7.60767	0.0426912	0.05314	0.029217		0.0422124	0.0526765	0.02884
7.62769	0.0423282	0.0528031	0.0290181		0.0418702	0.0523472	0.0286609
7.64771	0.0419652	0.0524661	0.0288191		0.041528	0.0520179	0.0284817
7.66773	0.0415586	0.0520545	0.0285502		0.0411445	0.051618	0.0282359
7.68775	0.041145	0.0516258	0.0282723		0.0407542	0.0512018	0.0279815
7.70777	0.0407136	0.0511971	0.0279944		0.0403493	0.0507856	0.027727
7.72779	0.0402726	0.0507685	0.0277165		0.039935	0.0503694	0.0274726
7.74781	0.0398264	0.0503139	0.0274386		0.0395158	0.0499289	0.0272182
7.76783	0.0393692	0.0498041	0.0271606		0.0390862	0.0494361	0.0269637
7.78785	0.038912	0.0492943	0.0268827		0.0386566	0.0489432	0.0267093
7.80787	0.0384397	0.0487845	0.0265788		0.0382122	0.0484504	0.0264294
7.82789	0.0379441	0.0482746	0.0262347		0.0377377	0.0479576	0.0261101
7.84791	0.0374371	0.0477082	0.0258905		0.0372501	0.0474115	0.0257909
7.86793	0.0369277	0.0471297	0.0255464		0.0367602	0.046854	0.0254717
7.88795	0.0364184	0.0465513	0.0252023		0.0362704	0.0462965	0.0251524
7.90797	0.0359062	0.0459728	0.0248581		0.0357774	0.045739	0.0248332
7.92799	0.035386	0.0453761	0.024514		0.0352765	0.0451644	0.024514
7.94801	0.0348549	0.0447425	0.0241699		0.0347686	0.0445549	0.0241947
7.96803	0.0343053	0.0441089	0.0237898		0.0342455	0.0439455	0.0238389
7.98805	0.0337541	0.0434752	0.0234058		0.0337208	0.043336	0.0234791
8.00807	0.0332013	0.0428416	0.0230217		0.0331943	0.0427266	0.0231193
8.02809	0.0326396	0.0421738	0.0226377		0.0326587	0.0420849	0.0227595
8.04811	0.0320765	0.0414993	0.0222536		0.0321219	0.0414368	0.0223997
8.06813	0.0315146	0.0408248	0.0218696		0.0315851	0.0407887	0.0220399
8.08815	0.0309548	0.0401503	0.0214855		0.0310482	0.0401407	0.0216801
8.10817	0.0303898	0.0394669	0.0210948		0.0305059	0.0394841	0.0213128
8.12819	0.0298164	0.0387663	0.0206944		0.0299548	0.0388109	0.0209347
8.14821	0.029243	0.0380656	0.0202941		0.0294037	0.0381378	0.0205565
8.16823	0.0286697	0.037365	0.0198937		0.0288525	0.0374646	0.0201784
8.18825	0.0280968	0.0366643	0.0194933		0.028302	0.0367915	0.0198003
8.20827	0.0275257	0.0359535	0.0190929		0.0277526	0.0361081	0.0194221
8.22829	0.0269556	0.0352409	0.0186925		0.0272037	0.0354229	0.019044
8.24831	0.0263855	0.0345282	0.0182922		0.0266548	0.0347377	0.0186659
8.26833	0.0258156	0.0338156	0.0178951		0.0261054	0.0340525	0.0182877
8.28835	0.0252457	0.0331034	0.0174984		0.025556	0.0333674	0.0179096
8.30837	0.0246781	0.0323923	0.0171017		0.0250082	0.0326824	0.0175315
8.32839	0.0241198	0.0316811	0.016705		0.0244657	0.0319973	0.0171534
8.34841	0.0235616	0.0309699	0.0163083		0.0239234	0.0313123	0.0167752
8.36843	0.0230033	0.0302588	0.0159115		0.023381	0.0306273	0.0163971
8.38845	0.0224475	0.0295593	0.0155148		0.0228406	0.0299519	0.016019
8.40847	0.0218987	0.0288617	0.0151288		0.022306	0.0292782	0.0156489
8.42849	0.021359	0.0281642	0.0147574		0.0217788	0.0286045	0.0152897
8.44851	0.0208244	0.0274666	0.014386		0.0212593	0.0279308	0.0149306
8.46853	0.020293	0.0267779	0.0140146		0.0207434	0.0272647	0.0145715
8.48855	0.0197647	0.026105	0.0136432		0.0202302	0.0266122	0.0142123
8.50857	0.0192401	0.025432	0.0132718		0.0197202	0.0259597	0.0138532
8.52859	0.0187204	0.024759	0.0129004		0.0192144	0.0253072	0.013494
8.54861	0.0182006	0.0240861	0.012529		0.0187086	0.0246547	0.0131349
8.56863	0.0177054	0.023442	0.0121927		0.0182247	0.0240277	0.0128043
8.58865	0.0172161	0.0228024	0.0118591		0.0177463	0.0234046	0.0124757
8.60867	0.0167309	0.0221629	0.0115254		0.0172717	0.0227815	0.0121472
8.62869	0.0162511	0.0215233	0.0111917		0.0168019	0.0221585	0.0118187
8.64871	0.0157744	0.0208988	0.010858		0.0163347	0.0215487	0.0114901
8.66873	0.0153027	0.0202998	0.0105243		0.0158721	0.0209617	0.0111616
8.68875	0.0148362	0.0197008	0.0101906		0.0154121	0.0203747	0.0108331
8.70877	0.0143893	0.0191019	0.00987595		0.0149665	0.0197876	0.0105208
8.72879	0.0139576	0.0185029	0.00958561		0.0145345	0.0192006	0.0102296
8.74881	0.0135338	0.0179438	0.00929526		0.0141096	0.0186494	0.00993831
8.76882	0.0131114	0.0173907	0.00900506		0.0136859	0.0181036	0.00964719
8.78884	0.0126888	0.0168374	0.00871472		0.013262	0.0175576	0.00935592
8.80886	0.0122728	0.016284	0.00842438		0.0128451	0.0170115	0.00906466
8.82888	0.0118741	0.0157493	0.00813403		0.0124472	0.0164823	0.00877339
8.8489	0.0114815	0.015245	0.00784369		0.0120549	0.0159807	0.00848212
8.86892	0.0111055	0.0147407	0.00759538		0.0116776	0.0154791	0.00822836
8.88894	0.0107306	0.0142364	0.0073495		0.0113012	0.0149775	0.00797677
8.90896	0.0103603	0.0137321	0.00710363		0.0109291	0.0144758	0.00772519
8.92898	0.0100048	0.0132726	0.00685776		0.0105709	0.0140151	0.0074736
8.949	0.00965964	0.0128188	0.00661189		0.0102257	0.0135597	0.00722202
8.96902	0.00931453	0.012365	0.00636602		0.00988062	0.0131043	0.00697043
8.98904	0.00896942	0.0119113	0.00612014		0.0095355	0.0126489	0.00671885
9.00906	0.00864081	0.0114772	0.00589408		0.00920577	0.0122118	0.00648555
9.02908	0.00833356	0.011074	0.00569198		0.00889595	0.0118031	0.00627438
9.0491	0.00802632	0.0106707	0.00548988		0.00858613	0.0113945	0.00606321
9.06912	0.00772942	0.0102675	0.00528778		0.00828374	0.0109858	0.00585204
9.08914	0.00743478	0.00986425	0.00508569		0.00798297	0.0105772	0.00564087
9.10916	0.00715325	0.00950499	0.00488359		0.00769463	0.0102097	0.0054297
9.12918	0.00687788	0.00915089	0.00468149		0.00741221	0.00984708	0.00521853
9.1492	0.00660251	0.00879679	0.00447939		0.0071298	0.00948446	0.00500735
9.16922	0.00634467	0.00844269	0.00431979		0.00686422	0.00912183	0.00483746
9.18924	0.00609781	0.00810733	0.00416196		0.0066094	0.008777	0.00466927
9.20926	0.00586443	0.00780003	0.00400414		0.0063677	0.00845882	0.00450109
9.22928	0.00563574	0.00749273	0.00384631		0.00613061	0.00814063	0.00433291
9.2493	0.00540704	0.00718542	0.00368848		0.00589352	0.00782245	0.00416473
9.26932	0.00517835	0.00687812	0.00353065		0.00565643	0.00750426	0.00399655
9.28934	0.00495754	0.00661023	0.00337282		0.00542694	0.00722406	0.00382837
9.30936	0.00475278	0.00634646	0.00323251		0.00521317	0.00694783	0.00367768
9.32938	0.00456603	0.00608268	0.00311216		0.00501704	0.0066716	0.00354691
9.3494	0.00437927	0.0058189	0.0029918		0.0048209	0.00639536	0.00341615
9.36942	0.00419578	0.00557144	0.00287145		0.00462797	0.00613511	0.00328538
9.38944	0.00401698	0.00534741	0.00275109		0.00443961	0.00589778	0.00315461
9.40946	0.00384149	0.00512338	0.00263074		0.00425462	0.00566046	0.00302384
9.42948	0.00367182	0.00489935	0.00251038		0.00407533	0.00542314	0.00289307
9.4495	0.00350876	0.00467531	0.00239002		0.00390215	0.00518581	0.00276231
9.46952	0.00336455	0.00448388	0.00229901		0.00374773	0.00498096	0.00266137
9.48954	0.00322126	0.00429546	0.00220874		0.00359422	0.00477909	0.00255939
9.50956	0.0030809	0.00410704	0.00211848		0.00344372	0.00457723	0.00245621
9.52958	0.00294375	0.00391862	0.00202822		0.00329651	0.00437536	0.00235304
9.5496	0.00280961	0.00374344	0.00193795		0.00315236	0.00418691	0.00224986
9.56962	0.00268585	0.00358646	0.00184769		0.00301895	0.00401689	0.00214668
9.58964	0.0025621	0.00342948	0.00175742		0.00288554	0.00384687	0.00204351
9.60966	0.00244571	0.0032725	0.00167859		0.00275965	0.00367685	0.0019528
9.62968	0.00233722	0.00311551	0.00161202		0.00264181	0.00350683	0.00187546
9.6497	0.00223379	0.00298377	0.00154545		0.00252918	0.00336283	0.00179812
9.66972	0.00213075	0.00285405	0.00147887		0.00241696	0.0032209	0.00172078
9.68974	0.00203298	0.00272432	0.0014123		0.00231001	0.00307897	0.00164344
9.70976	0.00193827	0.0025946	0.00134573		0.00220624	0.00293705	0.0015661
9.72978	0.00184787	0.00247491	0.00127916		0.00210701	0.00280565	0.00148876
9.7498	0.00176012	0.00236849	0.00121258		0.00201055	0.00268815	0.00141142
9.76982	0.00168011	0.00226206	0.00116435		0.00192219	0.00257065	0.00135483
9.78984	0.00160018	0.00215564	0.00111629		0.00183392	0.00245315	0.00129846
9.80986	0.00152555	0.00204921	0.00106824		0.00175085	0.00233565	0.00124208
9.82988	0.00145823	0.00196116	0.00102018		0.00167537	0.00223773	0.0011857
9.8499	0.00139115	0.00187437	0.000972131		0.00160015	0.00214115	0.00112932
9.86992	0.00132408	0.00178757	0.000924077		0.00152493	0.00204457	0.00107295
9.88994	0.00125701	0.00170078	0.000876023		0.00144972	0.00194799	0.00101657
9.90996	0.00119586	0.00162121	0.000834906		0.00138093	0.00185922	0.000968339
9.92998	0.00114275	0.00155077	0.000800797		0.00132101	0.00178032	0.00092834
9.95	0.00109151	0.00148033	0.000766687		0.00126331	0.00170142	0.00088834
9.97002	0.00104027	0.00140989	0.000732577		0.00120561	0.00162253	0.000848341
9.99004	0.000989025	0.00133944	0.000698468		0.00114791	0.00154363	0.000808342
10.0101	0.000941602	0.00128173	0.000664358		0.00109441	0.00147867	0.000768342
10.0301	0.000895582	0.00122473	0.000630248		0.00104245	0.0014145	0.000728343
10.0501	0.000850467	0.00116774	0.000596188		0.000991434	0.00135033	0.000688402
10.0701	0.000811804	0.00111074	0.000572026		0.000947404	0.00128616	0.000660212
10.0901	0.000774131	0.00105869	0.000547864		0.000904468	0.00122747	0.000632022
10.1102	0.000738696	0.00101266	0.000523701		0.000864025	0.00117542	0.000603832
10.1302	0.000704266	0.000966624	0.000499539		0.000824709	0.00112338	0.000575642
10.1502	0.000669836	0.00092059	0.000475377		0.000785393	0.00107133	0.000547452
10.1702	0.000635591	0.000874555	0.000451214		0.000746281	0.00101929	0.000519262
10.1902	0.000604895	0.000836988	0.000427052		0.000711086	0.000976672	0.000491072
10.2103	0.000576667	0.000799809	0.000406606		0.000678671	0.000934491	0.000467283
10.2303	0.000550713	0.000762631	0.000389696		0.000648816	0.000892309	0.000447679
10.2503	0.000524758	0.000725452	0.0003725		0.000618962	0.000850127	0.000428076
10.2703	0.00049946	0.000691555	0.000355024		0.00058984	0.00081161	0.000408473
10.2903	0.00047493	0.0006615	0.000337547		0.000561577	0.000777385	0.00038887
10.3104	0.000452454	0.000631445	0.000320071		0.000535645	0.00074316	0.000369267
10.3304	0.000430756	0.000601391	0.000302594		0.000510609	0.000708935	0.000349664
10.3504	0.000409103	0.000571336	0.000285233		0.000485623	0.00067471	0.000330187
10.3704	0.00039073	0.000546772	0.000273534		0.000464337	0.000646613	0.000316912
10.3904	0.000372397	0.000522406	0.000261835		0.000443096	0.000618739	0.000303636
10.4105	0.000354586	0.000498041	0.000250136		0.000422468	0.000590865	0.000290361
10.4305	0.000338049	0.000473675	0.000238438		0.000403311	0.00056299	0.000277085
10.4505	0.000322285	0.000451501	0.000226739		0.000385024	0.000537554	0.00026381
10.4705	0.000307006	0.000431752	0.00021504		0.000367277	0.000514819	0.000250534
10.4905	0.000291728	0.000412004	0.000203341		0.000349531	0.000492083	0.000237259
10.5106	0.000277627	0.000392256	0.000193608		0.000333151	0.000469348	0.000226162
10.5306	0.000264581	0.000372507	0.000185635		0.000317996	0.000446612	0.000217016
10.5506	0.000252669	0.000356379	0.000177661		0.000304086	0.000427888	0.000207869
10.5706	0.000241168	0.000340329	0.000169688		0.00029062	0.00040925	0.000198723
10.5906	0.000229667	0.000324278	0.000161715		0.000277154	0.000390611	0.000189577
10.6107	0.000218482	0.000308228	0.000153742		0.000264071	0.000371973	0.000180431
10.6307	0.000207865	0.000293626	0.000145769		0.000251643	0.000354936	0.000171285
10.6507	0.00019759	0.000280573	0.000137877		0.000239595	0.000339608	0.000162229
10.6707	0.000188403	0.000267519	0.000132226		0.000228781	0.00032428	0.000155676
10.6907	0.000179634	0.000254465	0.000126576		0.000218407	0.000308952	0.000149122
10.7108	0.000171108	0.000241411	0.000120925		0.000208331	0.000293624	0.000142569
10.7308	0.000163275	0.000230774	0.000115275		0.000199047	0.000280967	0.000136016
10.7508	0.000155449	0.000220165	0.000109624		0.000189769	0.000268343	0.000129462
10.7708	0.000147622	0.000209556	0.000103973		0.000180491	0.00025572	0.000122909
10.7908	0.000139852	0.000198948	9.83229e-05		0.000171279	0.000243096	0.000116356
10.8109	0.000133228	0.000189328	9.35936e-05		0.000163402	0.000231575	0.000110855
10.8309	0.000127273	0.000180728	8.96414e-05		0.000156313	0.00022119	0.000106243
10.8509	0.000121318	0.000172128	8.56892e-05		0.000149224	0.000210805	0.000101631
10.8709	0.000115364	0.000163527	8.1737e-05		0.000142135	0.000200421	9.70183e-05
10.8909	0.000109409	0.000154927	7.77848e-05		0.000135045	0.000190036	9.2406e-05
10.911	0.000103927	0.00014798	7.38326e-05		0.000128509	0.000181525	8.77937e-05
10.931	9.89121e-05	0.000141038	6.98805e-05		0.000122453	0.00017302	8.31813e-05
10.951	9.39477e-05	0.000134096	6.59913e-05		0.000116451	0.000164514	7.86423e-05
10.971	8.94594e-05	0.000127154	6.33001e-05		0.000111022	0.000156009	7.5497e-05
10.991	8.51086e-05	0.000120899	6.06089e-05		0.000105753	0.000148303	7.23518e-05
11.0111	8.10022e-05	0.000115329	5.79177e-05		0.00010078	0.000141392	6.92066e-05
11.0311	7.69829e-05	0.000109758	5.52265e-05		9.5918e-05	0.00013448	6.60613e-05
11.0511	7.31994e-05	0.000104188	5.25353e-05		9.13011e-05	0.000127569	6.29161e-05
11.0711	6.95005e-05	9.86239e-05	4.98441e-05		8.67724e-05	0.000120666	5.97708e-05
11.0911	6.60256e-05	9.41806e-05	4.71529e-05		8.25125e-05	0.000115106	5.66256e-05
11.1112	6.28306e-05	8.97373e-05	4.49588e-05		7.85973e-05	0.000109547	5.40604e-05
11.1312	5.98577e-05	8.5294e-05	4.31594e-05		7.49558e-05	0.000103988	5.19558e-05
11.1512	5.68848e-05	8.08506e-05	4.13601e-05		7.13142e-05	9.84289e-05	4.98512e-05
11.1712	5.41507e-05	7.68886e-05	3.95607e-05		6.79333e-05	9.34685e-05	4.77467e-05
11.1912	5.16236e-05	7.33789e-05	3.77613e-05		6.47801e-05	8.9071e-05	4.56421e-05
11.2113	4.91581e-05	6.98692e-05	3.59619e-05		6.17069e-05	8.46735e-05	4.35375e-05
11.2313	4.67404e-05	6.63596e-05	3.41625e-05		5.86961e-05	8.0276e-05	4.14329e-05
11.2513	4.43414e-05	6.28663e-05	3.23993e-05		5.57074e-05	7.58996e-05	3.93692e-05
11.2713	4.22984e-05	6.01101e-05	3.11481e-05		5.31526e-05	7.24746e-05	3.78837e-05
11.2913	4.03278e-05	5.73538e-05	2.98969e-05		5.06747e-05	6.90496e-05	3.63982e-05
11.3113	3.85348e-05	5.45976e-05	2.86456e-05		4.83974e-05	6.56246e-05	3.49127e-05
11.3314	3.67774e-05	5.18413e-05	2.73944e-05		4.61669e-05	6.21997e-05	3.34272e-05
11.3514	3.50832e-05	4.94006e-05	2.61432e-05		4.40206e-05	5.91957e-05	3.19417e-05
11.3714	3.34462e-05	4.72465e-05	2.48919e-05		4.19508e-05	5.65741e-05	3.04562e-05
11.3914	3.18093e-05	4.50924e-05	2.36407e-05		3.98809e-05	5.39526e-05	2.89707e-05
11.4115	3.03128e-05	4.29383e-05	2.25834e-05		3.79811e-05	5.1331e-05	2.77058e-05
11.4315	2.90352e-05	4.07976e-05	2.16712e-05		3.63418e-05	4.87278e-05	2.66061e-05
11.4515	2.78493e-05	3.91158e-05	2.0759e-05		3.4828e-05	4.67519e-05	2.55063e-05
11.4715	2.66634e-05	3.74339e-05	1.98468e-05		3.33141e-05	4.47759e-05	2.44065e-05
11.4915	2.54775e-05	3.57521e-05	1.89346e-05		3.18002e-05	4.28e-05	2.33067e-05
11.5115	2.43186e-05	3.40703e-05	1.80224e-05		3.03224e-05	4.0824e-05	2.22069e-05
11.5316	2.32182e-05	3.25817e-05	1.71102e-05		2.89243e-05	3.91145e-05	2.11071e-05
11.5516	2.22572e-05	3.12625e-05	1.62192e-05		2.77117e-05	3.76384e-05	2.00324e-05
11.5716	2.13994e-05	2.99433e-05	1.55737e-05		2.6626e-05	3.61624e-05	1.92491e-05
11.5916	2.05416e-05	2.86242e-05	1.49281e-05		2.55402e-05	3.46863e-05	1.84658e-05
11.6116	1.97065e-05	2.73152e-05	1.42826e-05		2.4485e-05	3.3224e-05	1.76825e-05
11.6317	1.89388e-05	2.62682e-05	1.36371e-05		2.35208e-05	3.21165e-05	1.68992e-05
11.6517	1.8171e-05	2.52213e-05	1.29916e-05		2.25566e-05	3.10089e-05	1.61159e-05
11.6717	1.74557e-05	2.41743e-05	1.23461e-05		2.16699e-05	2.99014e-05	1.53326e-05
11.6917	1.67557e-05	2.31274e-05	1.17006e-05		2.08058e-05	2.87938e-05	1.45493e-05
11.7118	1.61422e-05	2.21889e-05	1.11754e-05		2.00522e-05	2.78243e-05	1.39122e-05
11.7318	1.55927e-05	2.13422e-05	1.07349e-05		1.93805e-05	2.69715e-05	1.3378e-05
11.7518	1.50431e-05	2.04954e-05	1.02944e-05		1.87087e-05	2.61188e-05	1.28438e-05
11.7718	1.44935e-05	1.96487e-05	9.85387e-06		1.80369e-05	2.5266e-05	1.23095e-05
11.7918	1.39605e-05	1.88087e-05	9.41337e-06		1.73989e-05	2.44206e-05	1.17753e-05
11.8118	1.34782e-05	1.81064e-05	8.97287e-06		1.68312e-05	2.37285e-05	1.12411e-05
11.8319	1.30047e-05	1.74042e-05	8.53237e-06		1.62754e-05	2.30363e-05	1.07068e-05
11.8519	1.25363e-05	1.6702e-05	8.10458e-06		1.57259e-05	2.23442e-05	1.01878e-05
11.8719	1.21179e-05	1.59997e-05	7.79874e-06		1.5238e-05	2.16521e-05	9.8143e-06
11.8919	1.17113e-05	1.53836e-05	7.4929e-06		1.47603e-05	2.10105e-05	9.44081e-06
11.9119	1.13292e-05	1.49039e-05	7.18706e-06		1.4313e-05	2.04093e-05	9.06733e-06
11.932	1.09617e-05	1.44579e-05	6.88121e-06		1.38885e-05	1.98081e-05	8.69384e-06
11.952	1.05942e-05	1.40119e-05	6.57537e-06		1.34641e-05	1.92069e-05	8.32036e-06
11.972	1.02276e-05	1.35659e-05	6.26953e-06		1.30401e-05	1.86083e-05	7.94687e-06
11.992	9.87594e-06	1.31199e-05	5.96369e-06		1.2624e-05	1.80487e-05	7.57339e-06
12.0121	9.55362e-06	1.27141e-05	5.70917e-06		1.22445e-05	1.74891e-05	7.2601e-06
12.0321	9.24905e-06	1.23348e-05	5.4886e-06		1.18904e-05	1.69295e-05	6.98664e-06
12.0521	8.93772e-06	1.19555e-05	5.26804e-06		1.15415e-05	1.637e-05	6.71317e-06
12.0721	8.63355e-06	1.15763e-05	5.04747e-06		1.11942e-05	1.58184e-05	6.4397e-06
12.0921	8.33488e-06	1.1197e-05	4.8269e-06		1.08481e-05	1.52731e-05	6.16623e-06
12.1121	8.04279e-06	1.08507e-05	4.60634e-06		1.05108e-05	1.47277e-05	5.89277e-06
12.1322	7.75498e-06	1.05257e-05	4.38577e-06		1.01793e-05	1.41824e-05	5.6193e-06
12.1522	7.4706e-06	1.02008e-05	4.17179e-06		9.8511e-06	1.36374e-05	5.35371e-06
12.1722	7.21112e-06	9.8758e-06	4.01138e-06		9.53629e-06	1.30976e-05	5.1523e-06
12.1922	6.95163e-06	9.55083e-06	3.85097e-06		9.22147e-06	1.25579e-05	4.95088e-06
12.2122	6.69766e-06	9.25339e-06	3.69056e-06		8.91395e-06	1.20181e-05	4.74947e-06
12.2323	6.44717e-06	8.9734e-06	3.53014e-06		8.61105e-06	1.15852e-05	4.54806e-06
12.2523	6.20277e-06	8.69341e-06	3.36973e-06		8.30946e-06	1.12292e-05	4.34664e-06
12.2723	5.96288e-06	8.41342e-06	3.20932e-06		8.00884e-06	1.08731e-05	4.14523e-06
12.2923	5.71746e-06	8.13344e-06	3.04891e-06		7.69611e-06	1.05171e-05	3.94381e-06
12.3124	5.48725e-06	7.87684e-06	2.91712e-06		7.40179e-06	1.01916e-05	3.77782e-06
12.3324	5.26811e-06	7.63477e-06	2.80311e-06		7.12104e-06	9.8851e-06	3.63383e-06
12.3524	5.05882e-06	7.3927e-06	2.68909e-06		6.84531e-06	9.57857e-06	3.48983e-06
12.3724	4.84953e-06	7.15064e-06	2.57507e-06		6.56957e-06	9.27204e-06	3.34584e-06
12.3924	4.64024e-06	6.90857e-06	2.46106e-06		6.29384e-06	8.96552e-06	3.20185e-06

## Sheet: d) rho_4
r_Fm	rho_4_254	max_rho_4_254	min_rho_4_254		rho_4_246	max_rho_4_246	min_rho_4_246
0.0001	2.51892e-08	6.35117e-08	4.51817e-15		2.6353e-08	6.74032e-08	-1.20312e-11
0.02012	5.08475e-06	1.27786e-05	1.62171e-09		5.31214e-06	1.35615e-05	-2.42054e-09
0.04014	1.01466e-05	2.54936e-05	3.46431e-09		1.05993e-05	2.70556e-05	-4.82905e-09
0.06016	1.52084e-05	3.82087e-05	5.30691e-09		1.58864e-05	4.05498e-05	-7.23757e-09
0.08018	2.02703e-05	5.09237e-05	7.14951e-09		2.11735e-05	5.40439e-05	-9.64608e-09
0.1002	2.5334e-05	6.36387e-05	1.54377e-08		2.64625e-05	6.7538e-05	-1.23838e-08
0.12022	3.0409e-05	7.63538e-05	4.39396e-08		3.1748e-05	8.10321e-05	-4.77424e-08
0.14024	3.56462e-05	8.90688e-05	6.96827e-08		3.71266e-05	9.45262e-05	-8.3101e-08
0.16026	4.51562e-05	0.000112365	9.54258e-08		4.69686e-05	0.000119366	-1.1846e-07
0.18028	5.86608e-05	0.000145727	1.21169e-07		6.10161e-05	0.000154999	-1.53818e-07
0.2003	7.21801e-05	0.000179089	2.19097e-07		7.5078e-05	0.000190632	-1.90852e-07
0.22032	8.57302e-05	0.000212451	3.25891e-07		8.91198e-05	0.000226266	-3.37977e-07
0.24034	9.92802e-05	0.000245814	4.32686e-07		0.000103162	0.000261899	-4.85102e-07
0.26036	0.000113196	0.000279176	5.3948e-07		0.000117403	0.000297532	-6.32226e-07
0.28038	0.000127497	0.000312538	7.12738e-07		0.000131862	0.000333165	-7.79351e-07
0.3004	0.000141465	0.000345004	9.87537e-07		0.000145968	0.000367847	-9.30984e-07
0.32042	0.00013806	0.000333544	1.26234e-06		0.000141786	0.000355897	-1.30374e-06
0.34044	0.000134656	0.000322084	1.53714e-06		0.000137604	0.000343948	-1.6765e-06
0.36046	0.000131251	0.000310623	1.81193e-06		0.000133422	0.000331998	-2.04926e-06
0.38048	0.000128297	0.000299163	2.33382e-06		0.000129484	0.000320048	-2.42202e-06
0.4005	0.000126276	0.000287703	2.88297e-06		0.000126	0.000308099	-2.80357e-06
0.42052	0.000124358	0.000276243	3.43212e-06		0.000122447	0.000296149	-3.52836e-06
0.44054	0.00012244	0.000264782	3.98127e-06		0.000118894	0.000284199	-4.25315e-06
0.46056	0.000119423	0.00025052	4.68747e-06		0.000114133	0.000269033	-4.97795e-06
0.48058	0.000115438	0.000233748	5.62382e-06		0.000108307	0.000250984	-5.70274e-06
0.5006	0.000111639	0.000216976	6.56016e-06		0.00010255	0.000232936	-6.44151e-06
0.52062	0.000109462	0.000200204	7.49651e-06		9.72798e-05	0.000214887	-7.63256e-06
0.54064	0.000107285	0.000183432	8.43286e-06		9.20096e-05	0.000196838	-8.8236e-06
0.56066	0.000105198	0.000172768	9.81781e-06		8.6825e-05	0.00017879	-1.00146e-05
0.58068	0.00010312	0.00019263	1.12468e-05		8.16488e-05	0.000160741	-1.12057e-05
0.6007	0.000101227	0.000212491	1.26758e-05		7.66522e-05	0.000143159	-1.24159e-05
0.62072	0.000104477	0.000232353	1.41048e-05		7.66134e-05	0.000138447	-1.41536e-05
0.64074	0.000109285	0.000259769	1.57736e-05		7.68527e-05	0.000133734	-1.58914e-05
0.66076	0.000114297	0.000287869	1.77789e-05		7.71748e-05	0.000136123	-1.76292e-05
0.68078	0.00011931	0.000315968	1.97842e-05		7.7497e-05	0.00014662	-1.93669e-05
0.7008	0.000124332	0.000344068	2.17895e-05		7.78145e-05	0.000157117	-2.11279e-05
0.72082	0.000129592	0.000372167	2.37948e-05		7.80206e-05	0.000167614	-2.34457e-05
0.74084	0.000134968	0.000400266	2.63776e-05		7.83268e-05	0.000178111	-2.57636e-05
0.76086	0.000141759	0.000431875	2.90097e-05		7.88748e-05	0.000186501	-2.80815e-05
0.78088	0.000149408	0.000464817	3.16419e-05		7.98149e-05	0.00019409	-3.03993e-05
0.8009	0.000157069	0.000497758	3.42741e-05		8.075e-05	0.00020168	-3.27426e-05
0.82092	0.000165052	0.000530699	3.71766e-05		8.16201e-05	0.000209269	-3.56254e-05
0.84094	0.000173107	0.000563641	4.04432e-05		8.25483e-05	0.000216858	-3.85083e-05
0.86096	0.000181162	0.000596582	4.37097e-05		8.34765e-05	0.000224448	-4.13911e-05
0.88098	0.000189166	0.000629267	4.69763e-05		8.34769e-05	0.000227399	-4.4274e-05
0.901	0.000197139	0.000661727	5.02428e-05		8.26525e-05	0.000226268	-4.71825e-05
0.92102	0.000205508	0.000694187	5.40617e-05		8.17421e-05	0.000225138	-5.05787e-05
0.94104	0.000213885	0.000726646	5.79215e-05		8.08373e-05	0.000224007	-5.3975e-05
0.96106	0.000222263	0.000759106	6.17812e-05		7.99325e-05	0.000222877	-5.73713e-05
0.98108	0.00023064	0.000791566	6.5641e-05		7.90277e-05	0.000221746	-6.07676e-05
1.0011	0.000238582	0.000821557	6.97188e-05		7.71644e-05	0.000215734	-6.41886e-05
1.02112	0.000245874	0.000846749	7.40781e-05		7.33473e-05	0.000200231	-6.80346e-05
1.04114	0.000253166	0.000871942	7.84374e-05		6.95302e-05	0.000184728	-7.18805e-05
1.06116	0.000260813	0.000897135	8.27967e-05		6.6016e-05	0.000169225	-7.57265e-05
1.08118	0.000268741	0.000922327	8.56662e-05		6.27422e-05	0.000153722	-7.95725e-05
1.1012	0.000276749	0.00094752	8.62617e-05		5.94758e-05	0.000138219	-8.34428e-05
1.12122	0.000284556	0.000970689	8.68572e-05		5.55752e-05	0.000119922	-8.76948e-05
1.14124	0.000290023	0.000982154	8.74527e-05		4.84419e-05	9.0685e-05	-9.19467e-05
1.16126	0.00029549	0.000993619	8.80482e-05		4.13087e-05	9.44028e-05	-9.61987e-05
1.18128	0.000300972	0.00100508	8.86437e-05		3.41608e-05	9.80471e-05	-0.000100451
1.2013	0.000306489	0.00101655	8.92564e-05		2.69916e-05	0.0001016	-0.00010473
1.22132	0.00031224	0.00102801	9.01169e-05		1.97787e-05	0.000105153	-0.000109398
1.24134	0.000317991	0.00103948	9.09775e-05		1.25658e-05	0.000108706	-0.000114066
1.26135	0.000320319	0.00103384	9.18376e-05		1.43732e-06	0.000112258	-0.000140872
1.28137	0.000322475	0.00102738	9.26982e-05		-9.96241e-06	0.000115417	-0.000195871
1.30139	0.000324629	0.00102092	9.35587e-05		-2.13732e-05	0.000118556	-0.00025087
1.32141	0.000326766	0.00101446	9.44193e-05		-3.28782e-05	0.000121694	-0.00030587
1.34143	0.000328903	0.001008	9.52798e-05		-4.43833e-05	0.000124833	-0.000360869
1.36145	0.000331646	0.00100154	9.72698e-05		-5.51995e-05	0.00012767	-0.000415868
1.38147	0.000332102	0.000981437	0.000100105		-6.83402e-05	0.000130147	-0.000484935
1.40149	0.000331687	0.000957052	0.00010294		-8.23736e-05	0.000132624	-0.000558413
1.42151	0.000331096	0.000932667	0.000105776		-9.65345e-05	0.000135101	-0.000631891
1.44153	0.000330506	0.000908282	0.000108611		-0.000110695	0.000137578	-0.000705369
1.46155	0.000329807	0.000883897	0.000111446		-0.000125028	0.000139198	-0.000778848
1.48157	0.000329103	0.000859512	0.000114282		-0.000139367	0.000140784	-0.000852326
1.50159	0.000326385	0.000825296	0.000117105		-0.000155213	0.000142371	-0.000933246
1.52161	0.000321615	0.000783631	0.000119787		-0.000172404	0.000143957	-0.00101981
1.54163	0.000316767	0.000741967	0.000122469		-0.000189696	0.000145038	-0.00110636
1.56165	0.000311831	0.000700302	0.000125152		-0.000207104	0.000145542	-0.00119292
1.58167	0.000306895	0.000658637	0.000127834		-0.000224512	0.000146046	-0.00127948
1.60169	0.000301909	0.000616973	0.000130516		-0.000241941	0.00014655	-0.00136604
1.62171	0.000295504	0.000570931	0.000133199		-0.000259771	0.000147054	-0.00145345
1.64173	0.000287439	0.000517643	0.000135881		-0.00027812	0.000146371	-0.00154226
1.66175	0.000278436	0.000464355	0.000136833		-0.000297444	0.000145653	-0.00163107
1.68177	0.000268777	0.000411068	0.000136568		-0.000317449	0.000144936	-0.00171989
1.70179	0.000259047	0.000398799	0.000136302		-0.000337482	0.000144218	-0.0018087
1.72181	0.000248473	0.000398798	0.000136037		-0.000357923	0.000142883	-0.00189751
1.74183	0.000237554	0.000398797	0.000135771		-0.000378321	0.000140871	-0.00198543
1.76185	0.000225712	0.000398796	0.000135506		-0.000397929	0.000138858	-0.0020694
1.78187	0.00021387	0.000398795	0.000132287		-0.000417536	0.000136846	-0.00215337
1.80189	0.000201896	0.000398342	7.3348e-05		-0.000437214	0.000134833	-0.00223734
1.82191	0.000188352	0.000393562	1.44086e-05		-0.000457819	0.000131549	-0.00232131
1.84193	0.000174803	0.000388782	-4.45307e-05		-0.000478429	0.000128241	-0.00240528
1.86195	0.000161254	0.000384001	-0.00010347		-0.000499039	0.000124933	-0.00248925
1.88197	0.000147768	0.000379221	-0.000162094		-0.000516769	0.000121626	-0.00255882
1.90199	0.00013402	0.000373912	-0.000220715		-0.000534627	0.000117725	-0.00262826
1.92201	0.000119147	0.000363815	-0.000279336		-0.000552931	0.000114237	-0.0026977
1.94203	0.000104275	0.000353718	-0.000337957		-0.000571234	0.000113143	-0.00276714
1.96205	8.91273e-05	0.000343621	-0.000396579		-0.000589701	0.000111652	-0.00283658
1.98207	7.37976e-05	0.000333523	-0.0004552		-0.000608276	0.000109898	-0.00290602
2.00209	5.88208e-05	0.000322856	-0.000509819		-0.00062374	0.000108143	-0.00295869
2.02211	4.30653e-05	0.000307299	-0.000563429		-0.000638632	0.000106389	-0.00300714
2.04213	2.73098e-05	0.000291742	-0.00061704		-0.000653524	0.000104634	-0.00305558
2.06215	1.15543e-05	0.000276185	-0.000670651		-0.000668415	0.00010288	-0.00310402
2.08217	-4.36665e-06	0.000260628	-0.000724261		-0.00068339	0.000101125	-0.00315246
2.10219	-2.05624e-05	0.00024451	-0.000777872		-0.000698422	9.94702e-05	-0.00320091
2.12221	-3.66385e-05	0.00022383	-0.000826495		-0.00070992	9.86258e-05	-0.00323272
2.14223	-5.20657e-05	0.00020315	-0.000871874		-0.000719255	9.77814e-05	-0.00325371
2.16225	-6.74937e-05	0.00018247	-0.000917253		-0.000728591	9.6937e-05	-0.00327471
2.18227	-8.32316e-05	0.00016179	-0.000962631		-0.000738031	9.60926e-05	-0.0032957
2.20229	-9.9067e-05	0.000145218	-0.00100801		-0.00074747	9.52482e-05	-0.0033167
2.22231	-0.000115657	0.000137971	-0.00105339		-0.000756898	9.44038e-05	-0.00333769
2.24233	-0.000131699	0.000130725	-0.00109603		-0.000764055	9.35594e-05	-0.00334733
2.26235	-0.000147112	0.000122795	-0.00113478		-0.000767843	9.28184e-05	-0.00334087
2.28237	-0.000162666	0.000114203	-0.00117354		-0.000771544	9.21416e-05	-0.00333441
2.30239	-0.000178289	0.00010561	-0.00121229		-0.000775211	9.14648e-05	-0.00332795
2.32241	-0.000194417	0.000103456	-0.00125105		-0.00077863	9.0788e-05	-0.00332149
2.34243	-0.000210547	0.00010218	-0.0012898		-0.000782049	9.01112e-05	-0.00331503
2.36245	-0.000226453	0.000100904	-0.00132642		-0.000784273	8.94344e-05	-0.00330287
2.38247	-0.000240849	9.96283e-05	-0.00135549		-0.000782471	8.87577e-05	-0.00327057
2.40249	-0.000255299	9.82409e-05	-0.00138455		-0.000780584	8.80232e-05	-0.00323827
2.42251	-0.000270122	9.60697e-05	-0.00141362		-0.000778104	8.68829e-05	-0.00320597
2.44253	-0.000285009	9.38984e-05	-0.00144269		-0.000775546	8.57425e-05	-0.00317368
2.46255	-0.000299953	9.17272e-05	-0.00147176		-0.000772917	8.46022e-05	-0.00314138
2.48257	-0.000314843	8.95559e-05	-0.00150055		-0.00077015	8.34619e-05	-0.00310839
2.50259	-0.000327818	8.73846e-05	-0.00151993		-0.000762549	8.23215e-05	-0.00305187
2.52261	-0.000340582	8.52134e-05	-0.00153931		-0.000754084	8.11812e-05	-0.00299535
2.54263	-0.000353362	8.30421e-05	-0.00155869		-0.000745373	8.00409e-05	-0.00293883
2.56265	-0.000365865	8.13587e-05	-0.00157807		-0.000736196	7.97137e-05	-0.0028823
2.58267	-0.000378207	7.99595e-05	-0.00159745		-0.000726747	7.98603e-05	-0.00282578
2.60269	-0.000390451	7.85603e-05	-0.00161683		-0.000717115	8.0007e-05	-0.00276926
2.62271	-0.000400384	7.71611e-05	-0.0016281		-0.000702327	8.01536e-05	-0.00269384
2.64273	-0.000409949	7.57619e-05	-0.00163779		-0.00068663	8.03002e-05	-0.00261472
2.66275	-0.000419514	7.43627e-05	-0.00164748		-0.000670932	8.04469e-05	-0.00253559
2.68277	-0.000429078	7.29635e-05	-0.00165717		-0.000655234	8.05935e-05	-0.00245647
2.70279	-0.00043846	7.15538e-05	-0.00166686		-0.000639248	8.07924e-05	-0.00237734
2.72281	-0.000446526	7.00796e-05	-0.00167654		-0.000621127	8.13143e-05	-0.00229822
2.74283	-0.00045293	6.86054e-05	-0.00167792		-0.000600511	8.18362e-05	-0.00220662
2.76285	-0.000458412	6.71312e-05	-0.00167469		-0.000578513	8.23581e-05	-0.00210811
2.78287	-0.000463894	6.5657e-05	-0.00167146		-0.000556515	8.28801e-05	-0.0020096
2.80289	-0.000468917	6.41828e-05	-0.00166823		-0.000533911	8.3402e-05	-0.0019111
2.82291	-0.000472318	6.27086e-05	-0.001665		-0.000509305	8.39239e-05	-0.00181259
2.84293	-0.000475719	6.12344e-05	-0.00166177		-0.0004847	8.44458e-05	-0.00171408
2.86295	-0.000477684	5.94541e-05	-0.00165053		-0.000458566	8.4821e-05	-0.00160698
2.88297	-0.000477766	5.75067e-05	-0.00162954		-0.000430415	8.51162e-05	-0.00148942
2.90299	-0.000477005	5.55592e-05	-0.00160855		-0.000401274	8.54113e-05	-0.00137187
2.92301	-0.000474491	5.36118e-05	-0.00158756		-0.000370239	8.57065e-05	-0.00125431
2.94303	-0.000471976	5.16644e-05	-0.00156656		-0.000339204	8.60017e-05	-0.00113675
2.96305	-0.000469461	4.9717e-05	-0.00154557		-0.000308169	8.62968e-05	-0.0010192
2.98307	-0.000465304	4.77696e-05	-0.00151832		-0.00027592	8.6592e-05	-0.000897722
3.00309	-0.000456728	4.6048e-05	-0.00147311		-0.000240563	8.71563e-05	-0.000764988
3.02311	-0.000445393	4.55636e-05	-0.0014279		-0.000202447	8.91952e-05	-0.000632253
3.04313	-0.000434058	4.50792e-05	-0.00138268		-0.000164332	9.12342e-05	-0.000499518
3.06315	-0.000422677	4.45949e-05	-0.00133747		-0.000126171	9.32731e-05	-0.000381366
3.08317	-0.000410487	4.41105e-05	-0.00129226		-8.71918e-05	9.53121e-05	-0.000339268
3.10319	-0.000397583	4.36261e-05	-0.00124545		-4.76942e-05	9.7351e-05	-0.00029539
3.12321	-0.000378037	4.31418e-05	-0.00117584		-3.99241e-06	9.93899e-05	-0.000242122
3.14323	-0.000358492	4.26574e-05	-0.00110624		3.97094e-05	0.00018986	-0.000188855
3.16325	-0.000337465	4.40284e-05	-0.00103664		8.48086e-05	0.00033504	-0.000135587
3.18327	-0.000315531	4.63473e-05	-0.000967036		0.000130765	0.00048022	-8.23199e-05
3.20329	-0.00029319	4.86662e-05	-0.000897433		0.000177053	0.0006254	-2.73964e-05
3.22331	-0.000268786	5.09852e-05	-0.000827831		0.000225025	0.000770581	3.5948e-05
3.24333	-0.000239549	5.33041e-05	-0.000734406		0.000274522	0.000923082	9.92925e-05
3.26335	-0.000208624	5.5623e-05	-0.000637519		0.000325122	0.00107665	0.000120722
3.28337	-0.000177698	5.7942e-05	-0.000540633		0.000375723	0.00123021	0.000128581
3.30339	-0.000146207	6.05955e-05	-0.000443746		0.000426739	0.00138378	0.000136805
3.32341	-0.000111947	6.48906e-05	-0.000346859		0.000479795	0.00153734	0.000146811
3.34343	-7.70535e-05	6.91857e-05	-0.000249973		0.000533388	0.00169091	0.000154024
3.36345	-3.83837e-05	7.34807e-05	-0.000136601		0.000587367	0.00184437	0.000160844
3.38347	1.83539e-06	7.77758e-05	-7.62401e-05		0.000641338	0.00199779	0.000167663
3.40349	4.24037e-05	0.000105635	-2.56664e-05		0.000695511	0.0021512	0.000174482
3.42351	8.47081e-05	0.000226753	3.31774e-05		0.000750712	0.00230462	0.000181302
3.44353	0.00012804	0.000347871	4.47921e-05		0.000806741	0.00245804	0.000188121
3.46355	0.000172149	0.000468989	5.42165e-05		0.000863295	0.00261145	0.000196128
3.48357	0.000218347	0.000598697	6.48238e-05		0.000919627	0.0027625	0.000204702
3.50359	0.000266629	0.000737418	7.54311e-05		0.000975568	0.00291108	0.000213277
3.52361	0.00031681	0.000876138	8.60383e-05		0.00103244	0.00305965	0.000221851
3.54363	0.000367431	0.00101486	9.66456e-05		0.00108965	0.00320822	0.000230425
3.56365	0.000418051	0.00115358	0.000107253		0.00114687	0.00335679	0.000238999
3.58367	0.000468672	0.0012923	0.00011786		0.00120408	0.00350536	0.000247574
3.60369	0.000520309	0.00143393	0.000128958		0.00126037	0.00364868	0.000256392
3.62371	0.000575752	0.00158249	0.000142226		0.0013151	0.00377947	0.000266289
3.64373	0.000631195	0.00173105	0.000155494		0.00136984	0.00391027	0.000276186
3.66375	0.000686638	0.00187961	0.000165735		0.00142458	0.00404107	0.000286083
3.68377	0.000742081	0.00202817	0.000173878		0.00147931	0.00417186	0.00029598
3.70379	0.000798044	0.00217673	0.000182022		0.00153417	0.00430266	0.000305877
3.72381	0.000854571	0.00232479	0.000190166		0.00158808	0.0044308	0.000315774
3.74383	0.000910232	0.00246852	0.00019831		0.00163736	0.00453577	0.000325671
3.76384	0.0009657	0.00261217	0.000206252		0.00168618	0.00464069	0.000334923
3.78386	0.00102117	0.0027559	0.00021411		0.00173483	0.00474566	0.000343893
3.80388	0.00107704	0.00289962	0.000221968		0.00178339	0.00485062	0.000352864
3.8239	0.00113276	0.00304335	0.000229827		0.00183084	0.00495559	0.000361834
3.84392	0.00118849	0.00318708	0.000237685		0.00187828	0.00506056	0.000370805
3.86394	0.00124185	0.00331904	0.000245543		0.00191985	0.00513613	0.000379775
3.88396	0.0012951	0.00344983	0.000253401		0.00196077	0.0052088	0.000388746
3.90398	0.00134819	0.00358063	0.000261192		0.0020011	0.00528146	0.0003975
3.924	0.00140031	0.00371143	0.000268708		0.00203926	0.00535413	0.00040538
3.94402	0.00145244	0.00384222	0.000276225		0.00207742	0.00542679	0.000413261
3.96404	0.00150455	0.00397302	0.000283741		0.00211553	0.00549946	0.000421141
3.98406	0.0015528	0.00408529	0.000291258		0.00214721	0.00554201	0.000429022
4.00408	0.0015993	0.00419025	0.000298774		0.00217602	0.00557269	0.000436902
4.0241	0.00164466	0.00429521	0.000306291		0.00220286	0.00560337	0.000444783
4.04412	0.00169001	0.00440017	0.000313808		0.0022297	0.00563405	0.000452663
4.06414	0.00173435	0.00450513	0.000320089		0.00225513	0.00566473	0.000458784
4.08416	0.00177819	0.00461009	0.000325857		0.00227988	0.00569541	0.000464172
4.10418	0.00181789	0.00469642	0.000331625		0.00229945	0.00570322	0.00046956
4.1242	0.00185262	0.00476586	0.000337393		0.00231259	0.0056903	0.000474948
4.14422	0.00188724	0.0048353	0.00034316		0.00232561	0.00567739	0.000480336
4.16424	0.00192102	0.00490474	0.000348928		0.00233759	0.00566447	0.000485724
4.18426	0.0019548	0.00497418	0.000354696		0.00234958	0.00565155	0.000491112
4.20428	0.00198806	0.00504363	0.000360629		0.00236089	0.00563863	0.000496567
4.2243	0.00201673	0.00509965	0.00036717		0.00236684	0.00561123	0.000502265
4.24432	0.00203918	0.00512872	0.000373711		0.00236604	0.00555471	0.000507963
4.26434	0.00206111	0.00515779	0.000380252		0.00236466	0.00549819	0.000513662
4.28436	0.00208305	0.00518685	0.000386793		0.00236329	0.00544168	0.00051936
4.30438	0.00210434	0.00521592	0.000393334		0.00236118	0.00538516	0.000525058
4.3244	0.0021231	0.00524498	0.000399875		0.00235624	0.00532864	0.000530756
4.34442	0.0021391	0.00526775	0.000406416		0.00234854	0.00526627	0.000536454
4.36444	0.0021463	0.0052516	0.000410958		0.00233262	0.00516776	0.000539974
4.38446	0.0021531	0.00523545	0.000414729		0.00231632	0.00506925	0.000542652
4.40448	0.00215916	0.0052193	0.000418499		0.00229925	0.00497074	0.00054533
4.4245	0.00216135	0.00520315	0.000422269		0.00227824	0.00487223	0.000548008
4.44452	0.00216279	0.005187	0.000426039		0.00225648	0.00477373	0.000550685
4.46454	0.00216422	0.00517086	0.000429809		0.00223472	0.00467522	0.000553363
4.48456	0.0021574	0.00511342	0.000433579		0.00220653	0.0045446	0.000556041
4.50458	0.00214844	0.00505367	0.000436116		0.00217642	0.00441219	0.000557513
4.5246	0.00213284	0.00499392	0.000434493		0.00214012	0.00427978	0.000554917
4.54462	0.00211725	0.00493418	0.00043287		0.00210381	0.00414736	0.000552321
4.56464	0.00210166	0.00487443	0.000431248		0.00206751	0.00401495	0.000549725
4.58466	0.00208607	0.00481468	0.000429625		0.0020312	0.00388254	0.000547129
4.60468	0.00206115	0.00472083	0.000428002		0.00198852	0.00372941	0.000544533
4.6247	0.00203022	0.00461586	0.00042638		0.00194121	0.00356954	0.000541937
4.64472	0.00199929	0.00451089	0.000424757		0.00189389	0.00340966	0.000539341
4.66474	0.00196682	0.00440592	0.000419559		0.00184544	0.00324979	0.000533698
4.68476	0.00193342	0.00430095	0.000413079		0.00179624	0.00308991	0.000526963
4.70478	0.00189684	0.00419598	0.0004066		0.00174437	0.00293004	0.000520228
4.7248	0.00185334	0.00407106	0.000400121		0.00168862	0.00276338	0.000513493
4.74482	0.00180672	0.00393057	0.000393642		0.0016316	0.00269916	0.000506758
4.76484	0.0017601	0.00379008	0.000387163		0.00157457	0.00263493	0.000500024
4.78486	0.00171175	0.0036496	0.000380684		0.00151612	0.0025707	0.000493289
4.80488	0.00166099	0.00350911	0.000372885		0.0014559	0.0025033	0.00048554
4.8249	0.00160562	0.00336863	0.00036099		0.0013926	0.00242603	0.000474649
4.84492	0.00154799	0.00321681	0.000349096		0.00132909	0.00234876	0.000463757
4.86494	0.00148608	0.00304563	0.000337202		0.00126493	0.00227149	0.000452865
4.88496	0.00142198	0.00287445	0.000325307		0.00119909	0.00219422	0.000441973
4.90498	0.00135696	0.00270327	0.000313413		0.0011327	0.00211425	0.000431081
4.925	0.00128915	0.00253209	0.000301519		0.00106469	0.00202615	0.000420189
4.94502	0.00122135	0.00236091	0.000289624		0.000996686	0.00193805	0.000409297
4.96504	0.00114971	0.00218659	0.000273848		0.000927099	0.00184994	0.000395816
4.98506	0.00107379	0.00199766	0.000256786		0.000858567	0.00176184	0.000381477
5.00508	0.000997002	0.00180874	0.000239724		0.000789623	0.00167168	0.000322704
5.0251	0.000917638	0.00162843	0.000222662		0.000719468	0.00157545	0.000157189
5.04512	0.000837915	0.00152536	0.0002056		0.000649098	0.00147923	-8.32521e-06
5.06514	0.000756386	0.00142229	0.000188538		0.000577652	0.00138301	-0.00017384
5.08516	0.000674858	0.00131922	0.000171476		0.000506206	0.00128679	-0.000339354
5.10518	0.000590346	0.00121222	0.000153324		0.0004394	0.0011893	-0.000479933
5.1252	0.000502452	0.00109393	0.000132048		0.000371682	0.0010882	-0.000620107
5.14522	0.00041333	0.00097564	0.000110772		0.000303408	0.000987103	-0.000760281
5.16524	0.000323606	0.000857352	8.94965e-05		0.000234862	0.000886003	-0.000900455
5.18526	0.000233881	0.000739064	6.24219e-05		0.000166315	0.000784903	-0.00104063
5.20528	0.000143503	0.000617505	-0.000135727		9.77117e-05	0.000683515	-0.0011808
5.2253	5.21732e-05	0.000486815	-0.000328239		3.4469e-05	0.000581325	-0.0012931
5.24532	-4.00408e-05	0.000356125	-0.000519267		-2.75622e-05	0.000479136	-0.00139806
5.26534	-0.000132443	0.000225435	-0.000710295		-8.87169e-05	0.000376946	-0.00150302
5.28536	-0.000224902	9.47444e-05	-0.000901323		-0.000149604	0.000274756	-0.00160798
5.30538	-0.000317832	-3.83015e-05	-0.00109235		-0.000210317	0.000176086	-0.00171294
5.3254	-0.000412708	-8.01965e-05	-0.00128338		-0.000270385	0.000165866	-0.0018179
5.34542	-0.000505711	-0.000103616	-0.00146349		-0.000324376	0.000155646	-0.00189288
5.36544	-0.000597251	-0.000127035	-0.00163628		-0.000374352	0.000145427	-0.00194779
5.38546	-0.000688791	-0.000150455	-0.00180908		-0.000424328	0.000135207	-0.0020027
5.40548	-0.000780581	-0.000173504	-0.00198187		-0.000473225	0.000126483	-0.0020576
5.4255	-0.000873189	-0.000195569	-0.00215467		-0.000518993	0.000121727	-0.00211251
5.44552	-0.000965797	-0.000217634	-0.00232746		-0.000564762	0.000116972	-0.00216742
5.46554	-0.00105552	-0.0002397	-0.00248581		-0.000606196	0.000112216	-0.00220066
5.48556	-0.00114102	-0.000261765	-0.00262306		-0.000641306	0.000107461	-0.00220227
5.50558	-0.00122643	-0.00028383	-0.00276032		-0.00067469	0.000102705	-0.00220389
5.5256	-0.00131171	-0.000305895	-0.00289758		-0.000705718	9.79498e-05	-0.0022055
5.54562	-0.00139699	-0.000327961	-0.00303483		-0.000736747	9.31943e-05	-0.00220712
5.56564	-0.00148264	-0.00035046	-0.00317209		-0.000767008	9.10632e-05	-0.00220873
5.58566	-0.00156642	-0.000373082	-0.00330002		-0.000794036	8.9667e-05	-0.00219723
5.60568	-0.00164248	-0.000395703	-0.00339369		-0.000808736	8.82709e-05	-0.00213747
5.6257	-0.0017176	-0.000418324	-0.00348735		-0.000820753	8.68747e-05	-0.00207772
5.64572	-0.00179271	-0.000440946	-0.00358102		-0.00083277	8.54786e-05	-0.00201797
5.66574	-0.00186782	-0.000463567	-0.00367468		-0.000844787	8.40824e-05	-0.00195822
5.68576	-0.00194211	-0.000486188	-0.00376835		-0.000854993	8.26862e-05	-0.00189847
5.70578	-0.00201509	-0.000508649	-0.00386087		-0.000862368	8.25412e-05	-0.00183743
5.7258	-0.00207582	-0.000530714	-0.00390124		-0.000853606	8.54783e-05	-0.00171794
5.74582	-0.00213655	-0.00055278	-0.00394161		-0.000844844	8.84155e-05	-0.00159845
5.76584	-0.00219692	-0.000574845	-0.00398198		-0.000835436	9.13526e-05	-0.00154402
5.78586	-0.00225591	-0.00059691	-0.00402234		-0.000823551	9.42898e-05	-0.00157871
5.80588	-0.00231379	-0.000618976	-0.00406271		-0.000809943	9.72269e-05	-0.00160479
5.8259	-0.00236896	-0.000641041	-0.00410308		-0.000792188	0.000100164	-0.00161013
5.84592	-0.00241424	-0.000663106	-0.00409394		-0.000764595	0.000103101	-0.00161547
5.86594	-0.00245391	-0.00068022	-0.00407456		-0.0007294	0.000113875	-0.00162081
5.88596	-0.00249243	-0.000696065	-0.00405518		-0.000692394	0.000126654	-0.00162616
5.90598	-0.00252945	-0.000711911	-0.0040358		-0.000653362	0.000139434	-0.00162137
5.926	-0.00256294	-0.000727757	-0.00405082		-0.000609574	0.000152213	-0.0015928
5.94602	-0.00259582	-0.000743603	-0.00413007		-0.0005649	0.000164993	-0.00156422
5.96604	-0.00261864	-0.000759449	-0.00420933		-0.000510349	0.000177772	-0.00153565
5.98606	-0.002637	-0.000775295	-0.00428858		-0.000451983	0.000386026	-0.00150708
6.00608	-0.0026523	-0.000788158	-0.00435856		-0.000389786	0.000617341	-0.00146711
6.0261	-0.0026606	-0.000794181	-0.00440727		-0.000318804	0.000848656	-0.00140101
6.04612	-0.00266643	-0.000800203	-0.00445598		-0.000244582	0.00107997	-0.00133491
6.06614	-0.00267131	-0.000806226	-0.0045047		-0.000169114	0.00131129	-0.00126881
6.08616	-0.00267132	-0.000812248	-0.00455341		-8.99556e-05	0.00156106	-0.00120271
6.10618	-0.00266306	-0.000818271	-0.00459132		-3.70616e-06	0.00183397	-0.0011243
6.1262	-0.00264906	-0.000824293	-0.00460504		8.915e-05	0.00210689	-0.00101834
6.14622	-0.00263204	-0.000830316	-0.00461876		0.000185732	0.00237981	-0.000912382
6.16624	-0.00261143	-0.000827636	-0.00463248		0.00028654	0.00265273	-0.000839944
6.18626	-0.00259	-0.00082293	-0.0046462		0.000388331	0.00292565	-0.000776162
6.20628	-0.00256374	-0.000818224	-0.00464796		0.000494293	0.00320668	-0.000712379
6.2263	-0.00252177	-0.000813518	-0.00462354		0.000614381	0.00351187	-0.000630009
6.24632	-0.00247861	-0.000808812	-0.00459913		0.000735827	0.00381706	-0.000540844
6.26633	-0.00243549	-0.000804109	-0.00457472		0.000857214	0.00412211	-0.000451724
6.28635	-0.00239233	-0.000799403	-0.00455031		0.00097866	0.0044273	-0.000362559
6.30637	-0.00234465	-0.000792714	-0.00451327		0.00110485	0.00473249	-0.000267191
6.32639	-0.00228557	-0.000781775	-0.00444918		0.00124275	0.00503862	-0.000151828
6.34641	-0.0022195	-0.000770837	-0.00438509		0.00138369	0.00535999	-3.64656e-05
6.36643	-0.00215342	-0.000759898	-0.004321		0.00152464	0.00568135	7.88973e-05
6.38645	-0.00208734	-0.00074896	-0.00425691		0.00166558	0.00600272	0.00019426
6.40647	-0.0020149	-0.000612212	-0.00418007		0.00181282	0.00632409	0.000329231
6.42649	-0.0019358	-0.00039097	-0.00407655		0.00196638	0.00664545	0.000413243
6.44651	-0.00185669	-0.000169727	-0.00397304		0.00211994	0.00696682	0.000449098
6.46653	-0.00177044	7.10687e-05	-0.00386952		0.00227721	0.00729096	0.000493421
6.48655	-0.00168157	0.0003149	-0.003766		0.00243651	0.00761553	0.000539532
6.50657	-0.00158621	0.000558731	-0.00365024		0.00260183	0.0079401	0.000585643
6.52659	-0.00148584	0.000802563	-0.00350943		0.00277143	0.00826467	0.000631754
6.54661	-0.00138547	0.00104639	-0.00336861		0.00294102	0.00858924	0.000677865
6.56663	-0.0012851	0.00129023	-0.00322779		0.00311062	0.00891381	0.000723976
6.58665	-0.00117974	0.00153842	-0.00308697		0.00328114	0.00922427	0.000770086
6.60667	-0.00106897	0.00178873	-0.00297104		0.00345436	0.00952787	0.00081937
6.62669	-0.000950918	0.00203904	-0.00286655		0.00363325	0.00983148	0.000875004
6.64671	-0.000832867	0.00228935	-0.00276207		0.00381215	0.0101351	0.000930638
6.66673	-0.000713423	0.00253966	-0.00265061		0.00399223	0.0104387	0.000986272
6.68675	-0.000589955	0.00278997	-0.00251904		0.00417571	0.0107423	0.00104191
6.70677	-0.000465235	0.00303717	-0.00238747		0.00435912	0.0110397	0.00109754
6.72679	-0.000337521	0.003281	-0.0022559		0.00454346	0.0113303	0.00115317
6.74681	-0.000209807	0.00352483	-0.00212433		0.0047278	0.011621	0.00120881
6.76683	-7.46441e-05	0.00376866	-0.00197299		0.00491749	0.0119116	0.00127104
6.78685	6.24117e-05	0.00401249	-0.0018155		0.00510856	0.0122023	0.00133453
6.80687	0.000200887	0.00425632	-0.00165801		0.00530018	0.012493	0.00139802
6.82689	0.000340688	0.00449319	-0.00150052		0.00549006	0.0127697	0.00146151
6.84691	0.000478318	0.00471282	-0.00133664		0.00567392	0.0130119	0.001525
6.86693	0.000619441	0.00493244	-0.0011553		0.00586019	0.0132542	0.00158849
6.88695	0.000760564	0.00515207	-0.000973957		0.00604645	0.0134964	0.00165198
6.90697	0.000903829	0.0053717	-0.000792615		0.00623311	0.0137386	0.00171721
6.92699	0.00105111	0.00559133	-0.000611274		0.00642049	0.0139809	0.0017857
6.94701	0.00120098	0.00580787	-0.000413861		0.00660878	0.0142185	0.00185418
6.96703	0.00134596	0.00599518	-0.000211722		0.00678884	0.0144123	0.00192267
6.98705	0.00149093	0.0061825	-9.58295e-06		0.0069689	0.014606	0.00199116
7.00707	0.00163619	0.00636981	0.000148601		0.00714811	0.0147998	0.00205965
7.02709	0.00178291	0.00655713	0.0002007		0.00732613	0.0149936	0.00212814
7.04711	0.00193206	0.00674444	0.000252799		0.00750508	0.0151874	0.00219662
7.06713	0.00208498	0.00693176	0.000314627		0.00768569	0.0153811	0.00227018
7.08715	0.00223095	0.00708118	0.000378096		0.00785784	0.0155312	0.0023446
7.10717	0.00237578	0.00722653	0.000441566		0.00802749	0.0156765	0.00241902
7.12719	0.00252187	0.00737187	0.000505036		0.00819441	0.0158219	0.00249343
7.14721	0.00266846	0.00751721	0.000568505		0.00836133	0.0159672	0.00256785
7.16723	0.00281506	0.00766255	0.000631975		0.00852826	0.0161126	0.00264226
7.18725	0.00296166	0.00780789	0.000695445		0.00869518	0.0162579	0.00271668
7.20727	0.00310208	0.00792455	0.000759494		0.00884943	0.0163573	0.00278938
7.22729	0.00323965	0.00802951	0.00082456		0.00899355	0.0164381	0.00285905
7.24731	0.00337722	0.00813447	0.000889626		0.00913767	0.0165188	0.00292873
7.26733	0.00351478	0.00823943	0.000954692		0.00928179	0.0165996	0.00299841
7.28735	0.00365235	0.00834439	0.00101564		0.00942591	0.0166803	0.00306809
7.30737	0.0037884	0.00844935	0.00107483		0.00956514	0.016761	0.00313776
7.32739	0.00391735	0.00853176	0.00113402		0.009694	0.0168167	0.00320744
7.34741	0.00404209	0.00859312	0.00119321		0.00981819	0.016849	0.00327712
7.36743	0.00416512	0.00865449	0.0012476		0.00993799	0.0168813	0.00333724
7.38745	0.00428749	0.00871586	0.00130128		0.0100559	0.0169136	0.00339595
7.40747	0.00440692	0.00877722	0.00135496		0.0101678	0.0169459	0.00345465
7.42749	0.00452301	0.00883859	0.00140864		0.0102742	0.0169782	0.00351335
7.44751	0.00463658	0.00888735	0.00146232		0.0103774	0.0169947	0.00357206
7.46753	0.00474492	0.00890996	0.00151599		0.0104741	0.0169786	0.00363076
7.48755	0.00485111	0.00893256	0.00156967		0.0105665	0.0169625	0.00368947
7.50757	0.00495294	0.00895517	0.0016196		0.0106516	0.0169463	0.00374227
7.52759	0.00504848	0.00897778	0.00166334		0.0107266	0.0169302	0.00378536
7.54761	0.00514401	0.00900039	0.00170709		0.0108015	0.016914	0.00382846
7.56763	0.00523748	0.00901872	0.00175083		0.0108736	0.0168936	0.00387155
7.58765	0.00532261	0.00900903	0.00179458		0.0109356	0.0168451	0.00391465
7.60767	0.00540508	0.00899934	0.00183832		0.0109937	0.0167967	0.00395774
7.62769	0.00548327	0.00898965	0.00188207		0.0110457	0.0167482	0.00400084
7.64771	0.00556145	0.00897996	0.00192582		0.0110977	0.0166998	0.00404393
7.66773	0.00563156	0.00897027	0.00195944		0.0111374	0.0166514	0.00407264
7.68775	0.00570021	0.00896058	0.00199176		0.0111749	0.0166029	0.00409949
7.70777	0.0057612	0.0089266	0.00202407		0.0111994	0.0165089	0.00412633
7.72779	0.00581744	0.00889108	0.00205639		0.0112173	0.016412	0.00415318
7.74781	0.00587174	0.00885555	0.00208871		0.0112325	0.0163151	0.00418003
7.76783	0.00592189	0.00882003	0.00212103		0.0112421	0.0162183	0.00420688
7.78785	0.00597204	0.0087845	0.00215334		0.0112516	0.0161214	0.00423372
7.80787	0.00601731	0.00874898	0.00218049		0.0112546	0.0160245	0.00425375
7.82789	0.00605216	0.00876569	0.00219967		0.0112424	0.0159579	0.00426323
7.84791	0.00608038	0.0088786	0.00221884		0.0112214	0.0159195	0.00427272
7.86793	0.0061074	0.00898548	0.00223801		0.0111988	0.0158811	0.0042822
7.88795	0.00613442	0.00909235	0.00225718		0.0111763	0.0158427	0.00429169
7.90797	0.00615869	0.00919923	0.00227636		0.0111502	0.0157868	0.00430117
7.92799	0.00617641	0.00929403	0.00229553		0.0111158	0.0157043	0.00431066
7.94801	0.00618759	0.00936421	0.0023147		0.0110719	0.0156219	0.00432014
7.96803	0.00619147	0.00943438	0.00231934		0.0110176	0.0155723	0.00431108
7.98805	0.00619469	0.00950456	0.00232238		0.0109625	0.0155767	0.00429997
8.00807	0.00619537	0.00957473	0.00232542		0.0109042	0.0155812	0.00428886
8.02809	0.006186	0.00961346	0.00232846		0.0108339	0.0155487	0.00427775
8.04811	0.00617538	0.00964594	0.0023315		0.0107621	0.0155089	0.00426664
8.06813	0.00616383	0.00967842	0.00233454		0.0106903	0.0154691	0.00425554
8.08815	0.00615063	0.0097109	0.00233757		0.0106185	0.0154293	0.00424443
8.10817	0.00613023	0.00973075	0.00233495		0.0105384	0.0153752	0.00422616
8.12819	0.00609813	0.00972602	0.0023241		0.0104448	0.0152933	0.00419752
8.14821	0.00606604	0.0097213	0.00231325		0.0103512	0.0152114	0.00416887
8.16823	0.00603395	0.00971658	0.0023024		0.0102575	0.0151295	0.00414023
8.18825	0.00600158	0.00971185	0.00229155		0.0101628	0.0150476	0.00411158
8.20827	0.00596001	0.00967734	0.0022807		0.010054	0.0149331	0.00408293
8.22829	0.00591466	0.00963735	0.00226985		0.00994102	0.0148127	0.00405429
8.24831	0.00586931	0.00959737	0.002259		0.00982799	0.0146922	0.00402564
8.26833	0.00581922	0.00955738	0.00223746		0.00970998	0.0145717	0.00398373
8.28835	0.00576645	0.00950619	0.00221493		0.00958915	0.0144395	0.00394059
8.30837	0.00570802	0.00943416	0.00219239		0.00946232	0.0142852	0.00389746
8.32839	0.00564592	0.00936213	0.00216986		0.00933326	0.0141309	0.00385432
8.34841	0.00558378	0.0092901	0.00214733		0.00920421	0.0139766	0.00381118
8.36843	0.00552165	0.00921807	0.0021248		0.00907515	0.0138223	0.00376805
8.38845	0.00545477	0.00912232	0.00210227		0.00894129	0.013644	0.00372491
8.40847	0.00538416	0.00902254	0.00207587		0.00880371	0.0134616	0.00367655
8.42849	0.00530956	0.00892276	0.00204421		0.00866217	0.0132791	0.00362108
8.44851	0.0052342	0.00882298	0.00201256		0.00852115	0.0130967	0.00356561
8.46853	0.00515701	0.00871505	0.0019809		0.00837869	0.0129065	0.00351013
8.48855	0.00507692	0.00859264	0.00194924		0.00823344	0.0127023	0.00345466
8.50857	0.00499614	0.00847023	0.00191758		0.00808772	0.012498	0.00339918
8.52859	0.00491446	0.00834782	0.00188592		0.00794135	0.0122938	0.00334371
8.54861	0.00483277	0.00822541	0.00185426		0.00779498	0.0120896	0.00328824
8.56863	0.00474562	0.00808824	0.00181881		0.00764338	0.0118723	0.00322682
8.58865	0.00465759	0.00794876	0.00178308		0.0074907	0.0116529	0.00316495
8.60867	0.00456925	0.00780929	0.00174734		0.00733806	0.0114335	0.00310309
8.62869	0.00448053	0.00766982	0.00171161		0.00718544	0.0112141	0.00304123
8.64871	0.00439097	0.00752616	0.00167587		0.00703219	0.0109915	0.00297936
8.66873	0.00429998	0.00737536	0.00164014		0.00687786	0.0107635	0.0029175
8.68875	0.00420886	0.00722457	0.00160441		0.00672404	0.0105355	0.00285564
8.70877	0.00411726	0.00707377	0.00156835		0.00657148	0.0103075	0.00279324
8.72879	0.00402529	0.00692298	0.00153187		0.00641954	0.0100795	0.00273017
8.74881	0.00393232	0.00676716	0.00149539		0.00626718	0.00984938	0.00266709
8.76882	0.00383925	0.0066107	0.00145893		0.00611484	0.00961911	0.00260404
8.78884	0.00374614	0.00645417	0.00142246		0.00596242	0.00938873	0.00254096
8.80886	0.00365336	0.00629763	0.00138598		0.00581126	0.00915834	0.00247788
8.82888	0.00356097	0.00614089	0.0013495		0.00566297	0.00892924	0.00241481
8.8489	0.00346851	0.00598382	0.00131302		0.0055151	0.00870224	0.00235173
8.86892	0.00337645	0.00582675	0.00127811		0.00536861	0.00847524	0.00228975
8.88894	0.00328441	0.00566968	0.00124329		0.00522219	0.00824824	0.002228
8.90896	0.00319295	0.00551261	0.00120847		0.00507694	0.00802124	0.00216625
8.92898	0.00310291	0.00535905	0.00117366		0.0049346	0.00780155	0.0021045
8.949	0.00301424	0.00520595	0.00113884		0.00479468	0.00758281	0.00204275
8.96902	0.00292558	0.00505285	0.00110402		0.00465476	0.00736407	0.001981
8.98904	0.00283691	0.00489974	0.0010692		0.00451483	0.00714534	0.00191924
9.00906	0.00275017	0.00474965	0.0010359		0.00437834	0.00693138	0.0018605
9.02908	0.00266598	0.00460424	0.00100444		0.00424633	0.0067249	0.00180541
9.0491	0.00258178	0.00445884	0.000972986		0.00411432	0.00651842	0.00175031
9.06912	0.00249892	0.00431344	0.00094153		0.00398497	0.00631194	0.00169521
9.08914	0.00241635	0.00416803	0.000910073		0.0038562	0.00610546	0.00164011
9.10916	0.00233653	0.00403204	0.000878617		0.00373168	0.00591264	0.00158502
9.12918	0.00225797	0.00389716	0.00084716		0.00360928	0.00572142	0.00152992
9.1492	0.00217942	0.00376227	0.000815703		0.00348688	0.0055302	0.00147482
9.16922	0.00210261	0.00362739	0.000788404		0.00336744	0.00533898	0.00142748
9.18924	0.00202809	0.00349751	0.000761277		0.00325175	0.0051547	0.00138047
9.20926	0.00195673	0.0033751	0.00073415		0.00314105	0.00498081	0.00133345
9.22928	0.00188647	0.0032527	0.000707023		0.0030322	0.00480692	0.00128644
9.2493	0.00181622	0.0031303	0.000679896		0.00292335	0.00463303	0.00123943
9.26932	0.00174596	0.0030079	0.000652769		0.00281451	0.00445915	0.00119241
9.28934	0.00167815	0.00289775	0.000625643		0.002709	0.00430193	0.0011454
9.30936	0.0016138	0.00278887	0.000601045		0.00260881	0.00414646	0.00110262
9.32938	0.00155327	0.00268	0.000579327		0.00251454	0.00399098	0.00106468
9.3494	0.00149273	0.00257113	0.000557609		0.00242028	0.00383551	0.00102673
9.36942	0.00143334	0.00246794	0.000535891		0.00232755	0.0036877	0.00098878
9.38944	0.00137557	0.00237289	0.000514173		0.00223702	0.00355091	0.000950832
9.40946	0.00131876	0.00227784	0.000492455		0.00214806	0.00341412	0.000912884
9.42948	0.00126356	0.0021828	0.000470737		0.00206188	0.00327732	0.000874937
9.4495	0.00121008	0.00208775	0.000449019		0.00197887	0.00314053	0.000836989
9.46952	0.00116122	0.00200503	0.000432168		0.00190241	0.00302042	0.000807027
9.48954	0.00111264	0.00192345	0.000415441		0.00182633	0.00290184	0.00077727
9.50956	0.00106498	0.00184187	0.000398715		0.00175175	0.00278327	0.000747513
9.52958	0.00101831	0.00176029	0.000381988		0.0016788	0.00266469	0.000717063
9.5496	0.000972848	0.00168403	0.000365262		0.00160748	0.00255338	0.000686582
9.56962	0.000931454	0.00161508	0.000348535		0.00154154	0.00245206	0.0006561
9.58964	0.000890059	0.00154614	0.000331809		0.00147559	0.00235073	0.000625619
9.60966	0.000850441	0.00147719	0.000317168		0.00141238	0.00224941	0.000598566
9.62968	0.000812728	0.00140825	0.000304766		0.00135211	0.00214808	0.000575192
9.6497	0.000777135	0.0013499	0.000292363		0.00129478	0.00206141	0.000551817
9.66972	0.00074171	0.0012924	0.00027996		0.00123767	0.00197591	0.000528443
9.68974	0.000708199	0.0012349	0.000267557		0.00118362	0.00189041	0.000505068
9.70976	0.000675768	0.00117739	0.000255155		0.00113132	0.00180491	0.000481694
9.72978	0.000645007	0.00112423	0.000242752		0.00108157	0.00172552	0.000458319
9.7498	0.000615391	0.00107679	0.000230349		0.00103342	0.00165418	0.000434945
9.76982	0.000587295	0.00102934	0.000221249		0.000987603	0.00158284	0.000417523
9.78984	0.000559213	0.000981898	0.000212182		0.00094181	0.00151151	0.000400162
9.80986	0.00053308	0.000934454	0.000203115		0.00089905	0.00144017	0.0003828
9.82988	0.000509891	0.00089507	0.000194048		0.000860714	0.00138041	0.000365439
9.8499	0.000486813	0.000856235	0.000184981		0.000822537	0.00132145	0.000348077
9.86992	0.000463735	0.000817401	0.000175914		0.000784359	0.00126248	0.000330715
9.88994	0.000440657	0.000778567	0.000166847		0.000746182	0.00120352	0.000313354
9.90996	0.000419356	0.000742915	0.000158941		0.000710827	0.00114923	0.000298342
9.92998	0.000400732	0.000711289	0.000152206		0.000679677	0.00110086	0.000285703
9.95	0.000382907	0.000679663	0.000145471		0.000649769	0.00105248	0.000273063
9.97002	0.000365082	0.000648037	0.000138737		0.000619862	0.00100411	0.000260424
9.99004	0.000347257	0.000616411	0.000132002		0.000589954	0.000955739	0.000247785
10.0101	0.000331052	0.000590379	0.000125267		0.000562566	0.000915775	0.000235146
10.0301	0.000315407	0.000564662	0.000118532		0.000536101	0.000876285	0.000222507
10.0501	0.000300063	0.000538945	0.000111807		0.000510149	0.000836796	0.000209886
10.0701	0.000286367	0.000513228	0.000106968		0.000486928	0.000797306	0.000200923
10.0901	0.000273103	0.00048967	0.000102128		0.000464369	0.000761127	0.00019196
10.1102	0.000260783	0.000468733	9.72892e-05		0.000443322	0.000728968	0.000182998
10.1302	0.000248871	0.000447796	9.24499e-05		0.000422963	0.000696809	0.000174035
10.1502	0.000236958	0.000426859	8.76106e-05		0.000402603	0.00066465	0.000165072
10.1702	0.000225111	0.000405922	8.27713e-05		0.000382371	0.000632491	0.000156109
10.1902	0.000214643	0.000388647	7.7932e-05		0.000364544	0.000606031	0.000147147
10.2103	0.000204924	0.000371539	7.38994e-05		0.000347939	0.000579834	0.000139652
10.2303	0.000195884	0.000354432	7.0634e-05		0.000332447	0.000553637	0.000133553
10.2503	0.000186844	0.000337325	6.73686e-05		0.000316955	0.00052744	0.000127454
10.2703	0.000178087	0.00032163	6.41032e-05		0.000301906	0.000503457	0.000121354
10.2903	0.000169661	0.00030759	6.08378e-05		0.000287376	0.000482066	0.000115255
10.3104	0.000161864	0.000293551	5.75724e-05		0.000274141	0.000460675	0.000109156
10.3304	0.000154369	0.000279511	5.4307e-05		0.000261452	0.000439285	0.000103057
10.3504	0.000146886	0.000265471	5.10665e-05		0.00024878	0.000417894	9.7002e-05
10.3704	0.000140427	0.000253807	4.90485e-05		0.000237702	0.00040021	9.30902e-05
10.3904	0.000133986	0.00024223	4.70304e-05		0.000226651	0.00038266	8.91783e-05
10.4105	0.00012777	0.000230653	4.50124e-05		0.000215992	0.00036511	8.52664e-05
10.4305	0.000121942	0.000219076	4.29943e-05		0.000206148	0.00034756	8.13546e-05
10.4505	0.000116385	0.000208466	4.09762e-05		0.000196792	0.000331494	7.74427e-05
10.4705	0.000111041	0.000198928	3.89582e-05		0.000187765	0.000317071	7.35309e-05
10.4905	0.000105698	0.000189391	3.69401e-05		0.000178737	0.000302648	6.9619e-05
10.5106	0.000100681	0.000179853	3.52453e-05		0.00017028	0.000288225	6.63437e-05
10.5306	9.5956e-05	0.000170315	3.384e-05		0.000162335	0.000273802	6.36387e-05
10.5506	9.16114e-05	0.000162434	3.24348e-05		0.000155081	0.00026185	6.09337e-05
10.5706	8.73209e-05	0.000154588	3.10295e-05		0.000148027	0.000249952	5.82287e-05
10.5906	8.30304e-05	0.000146743	2.96242e-05		0.000140972	0.000238054	5.55237e-05
10.6107	7.88796e-05	0.000138897	2.8219e-05		0.000134168	0.000226155	5.28187e-05
10.6307	7.49906e-05	0.000131747	2.68137e-05		0.000127783	0.000215264	5.01137e-05
10.6507	7.12551e-05	0.000125341	2.54193e-05		0.000121624	0.000205447	4.74323e-05
10.6707	6.76892e-05	0.000118934	2.43252e-05		0.000115816	0.000195631	4.54013e-05
10.6907	6.4194e-05	0.000112527	2.32311e-05		0.000110184	0.000185814	4.33703e-05
10.7108	6.08069e-05	0.000106121	2.21369e-05		0.000104747	0.000175998	4.13393e-05
10.7308	5.77581e-05	0.00010094	2.10428e-05		9.98242e-05	0.000167907	3.93082e-05
10.7508	5.47123e-05	9.57744e-05	1.99487e-05		9.49053e-05	0.000159837	3.72772e-05
10.7708	5.16665e-05	9.06086e-05	1.88545e-05		8.99864e-05	0.000151767	3.52462e-05
10.7908	4.86342e-05	8.54428e-05	1.77604e-05		8.50962e-05	0.000143697	3.32152e-05
10.8109	4.59615e-05	8.08062e-05	1.68425e-05		8.08391e-05	0.000136361	3.15184e-05
10.8309	4.35332e-05	7.67148e-05	1.60733e-05		7.69768e-05	0.000129782	3.01034e-05
10.8509	4.1105e-05	7.26234e-05	1.53041e-05		7.31146e-05	0.000123202	2.86884e-05
10.8709	3.86768e-05	6.8532e-05	1.45349e-05		6.92523e-05	0.000116622	2.72734e-05
10.8909	3.62486e-05	6.44406e-05	1.37656e-05		6.53901e-05	0.000110043	2.58584e-05
10.911	3.40677e-05	6.12701e-05	1.29964e-05		6.19007e-05	0.000104744	2.44434e-05
10.931	3.2072e-05	5.81023e-05	1.22272e-05		5.86803e-05	9.94495e-05	2.30284e-05
10.951	3.0092e-05	5.49346e-05	1.14719e-05		5.54826e-05	9.41549e-05	2.16388e-05
10.971	2.82275e-05	5.17668e-05	1.09807e-05		5.2483e-05	8.88602e-05	2.07321e-05
10.991	2.64411e-05	4.89899e-05	1.04895e-05		4.95947e-05	8.41224e-05	1.98254e-05
11.0111	2.47801e-05	4.66014e-05	9.99829e-06		4.69061e-05	7.99381e-05	1.89186e-05
11.0311	2.31577e-05	4.42129e-05	9.50709e-06		4.42896e-05	7.57537e-05	1.80119e-05
11.0511	2.1669e-05	4.18244e-05	9.01589e-06		4.18135e-05	7.15694e-05	1.71052e-05
11.0711	2.02281e-05	3.94397e-05	8.5247e-06		3.93881e-05	6.73908e-05	1.61985e-05
11.0911	1.89136e-05	3.76868e-05	8.0335e-06		3.71512e-05	6.41546e-05	1.52918e-05
11.1112	1.76837e-05	3.59338e-05	7.65488e-06		3.50635e-05	6.09185e-05	1.45831e-05
11.1312	1.65209e-05	3.41809e-05	7.36562e-06		3.30942e-05	5.76823e-05	1.40316e-05
11.1512	1.53581e-05	3.24279e-05	7.07637e-06		3.11249e-05	5.44462e-05	1.34801e-05
11.1712	1.43523e-05	3.09332e-05	6.78712e-06		2.93508e-05	5.16242e-05	1.29286e-05
11.1912	1.34811e-05	2.96812e-05	6.49786e-06		2.77462e-05	4.91916e-05	1.23771e-05
11.2113	1.26366e-05	2.84293e-05	5.16644e-06		2.61925e-05	4.6759e-05	1.18256e-05
11.2313	1.18129e-05	2.71773e-05	3.62022e-06		2.46782e-05	4.43263e-05	1.12741e-05
11.2513	1.09931e-05	2.59331e-05	2.07477e-06		2.31712e-05	4.19076e-05	1.07321e-05
11.2713	1.02754e-05	2.50488e-05	5.28545e-07		2.18493e-05	4.01263e-05	1.03245e-05
11.2913	9.62244e-06	2.41645e-05	-6.93723e-07		2.05979e-05	3.83451e-05	9.91692e-06
11.3113	9.1065e-06	2.32802e-05	-1.33033e-06		1.9512e-05	3.65638e-05	9.50933e-06
11.3314	8.60577e-06	2.23959e-05	-1.96693e-06		1.8455e-05	3.47825e-05	9.10173e-06
11.3514	8.13108e-06	2.16418e-05	-2.60353e-06		1.74512e-05	3.32669e-05	8.69413e-06
11.3714	7.68006e-06	2.1006e-05	-3.24014e-06		1.64957e-05	3.19926e-05	8.28653e-06
11.3914	7.22904e-06	2.03703e-05	-3.87674e-06		1.55402e-05	3.07183e-05	7.87893e-06
11.4115	6.82742e-06	1.97345e-05	-4.39375e-06		1.46639e-05	2.94439e-05	7.11206e-06
11.4315	6.56912e-06	1.9103e-05	-4.29365e-06		1.39756e-05	2.81802e-05	6.38552e-06
11.4515	6.33938e-06	1.86142e-05	-4.19355e-06		1.33592e-05	2.72761e-05	5.65899e-06
11.4715	6.10963e-06	1.81253e-05	-4.09345e-06		1.27428e-05	2.63721e-05	4.93246e-06
11.4915	5.87989e-06	1.76365e-05	-3.99335e-06		1.21264e-05	2.54681e-05	4.20593e-06
11.5115	5.66106e-06	1.71477e-05	-3.89325e-06		1.15311e-05	2.45641e-05	3.4794e-06
11.5316	5.45736e-06	1.66945e-05	-3.79315e-06		1.09775e-05	2.37916e-05	2.75286e-06
11.5516	5.35303e-06	1.62727e-05	-3.23613e-06		1.05835e-05	2.31343e-05	2.69247e-06
11.5716	5.2717e-06	1.58508e-05	-2.66427e-06		1.02313e-05	2.24771e-05	2.65372e-06
11.5916	5.19037e-06	1.54289e-05	-2.09241e-06		9.87902e-06	2.18198e-05	2.61497e-06
11.6116	5.11717e-06	1.50074e-05	-1.52055e-06		9.54346e-06	2.11679e-05	2.57623e-06
11.6317	5.05185e-06	1.45963e-05	-9.48688e-07		9.24642e-06	2.06524e-05	2.53748e-06
11.6517	4.98652e-06	1.41852e-05	-3.76826e-07		8.94937e-06	2.01369e-05	2.49873e-06
11.6717	4.94971e-06	1.37742e-05	3.376e-07		8.71817e-06	1.96214e-05	2.78918e-06
11.6917	4.92119e-06	1.33631e-05	1.09348e-06		8.50611e-06	1.91059e-05	3.17536e-06
11.7118	4.90792e-06	1.29405e-05	1.83788e-06		8.33282e-06	1.86228e-05	3.56155e-06
11.7318	4.90507e-06	1.25083e-05	1.76535e-06		8.18773e-06	1.81671e-05	3.42859e-06
11.7518	4.90222e-06	1.20761e-05	1.69281e-06		8.04264e-06	1.77114e-05	3.29008e-06
11.7718	4.89938e-06	1.16439e-05	1.62027e-06		7.89755e-06	1.72557e-05	3.15156e-06
11.7918	4.88617e-06	1.12102e-05	1.54774e-06		7.76947e-06	1.68002e-05	3.01305e-06
11.8118	4.86424e-06	1.07464e-05	1.4752e-06		7.66248e-06	1.63472e-05	2.87453e-06
11.8319	4.84533e-06	1.02826e-05	1.40267e-06		7.56138e-06	1.58943e-05	2.73602e-06
11.8519	4.82742e-06	9.81883e-06	1.33246e-06		7.4621e-06	1.54414e-05	2.60177e-06
11.8719	4.81897e-06	9.35505e-06	1.28462e-06		7.38032e-06	1.49885e-05	2.50845e-06
11.8919	4.80808e-06	8.87903e-06	1.23678e-06		7.29555e-06	1.45207e-05	2.41512e-06
11.9119	4.77659e-06	8.7332e-06	1.18893e-06		7.20639e-06	1.4041e-05	2.3218e-06
11.932	4.71335e-06	9.12391e-06	1.14109e-06		7.10854e-06	1.35614e-05	2.22847e-06
11.952	4.6501e-06	9.51463e-06	1.09325e-06		7.01069e-06	1.30817e-05	2.13515e-06
11.972	4.58685e-06	9.90534e-06	1.04541e-06		6.91243e-06	1.25999e-05	2.04182e-06
11.992	4.52342e-06	1.02961e-05	9.97567e-07		6.80773e-06	1.2086e-05	1.9485e-06
12.0121	4.46508e-06	1.06868e-05	9.55964e-07		6.71332e-06	1.1572e-05	1.86787e-06
12.0321	4.39654e-06	1.10096e-05	9.18489e-07		6.61528e-06	1.10581e-05	1.79563e-06
12.0521	4.27313e-06	1.10581e-05	8.81013e-07		6.47506e-06	1.09936e-05	1.7234e-06
12.0721	4.15288e-06	1.11066e-05	8.43538e-07		6.33238e-06	1.11552e-05	1.65116e-06
12.0921	4.03506e-06	1.1155e-05	8.06063e-07		6.18781e-06	1.13168e-05	1.57893e-06
12.1121	3.9191e-06	1.12035e-05	7.68587e-07		6.04678e-06	1.14784e-05	1.50669e-06
12.1322	3.80434e-06	1.1252e-05	7.31112e-07		5.90804e-06	1.164e-05	1.43446e-06
12.1522	3.69009e-06	1.1297e-05	6.94597e-07		5.76958e-06	1.17985e-05	1.36412e-06
12.1722	3.51672e-06	1.09757e-05	6.65901e-07		5.57461e-06	1.1637e-05	1.30921e-06
12.1922	3.34335e-06	1.06544e-05	6.37205e-07		5.37965e-06	1.14756e-05	1.2543e-06
12.2122	3.17143e-06	1.03331e-05	6.08509e-07		5.18739e-06	1.13141e-05	1.1994e-06
12.2323	3.00041e-06	1.00118e-05	5.79813e-07		4.99686e-06	1.11527e-05	1.14449e-06
12.2523	2.83912e-06	9.69051e-06	5.51117e-07		4.81056e-06	1.09912e-05	1.08958e-06
12.2723	2.68505e-06	9.36922e-06	4.17482e-07		4.62741e-06	1.08298e-05	1.03468e-06
12.2923	2.49226e-06	8.85434e-06	1.01729e-07		4.3987e-06	1.04405e-05	9.7977e-07
12.3124	2.29421e-06	8.29572e-06	-2.14024e-07		4.16631e-06	9.99971e-06	9.3536e-07
12.3324	2.09994e-06	7.7371e-06	-5.21689e-07		3.93913e-06	9.55895e-06	8.97471e-07
12.3524	1.92468e-06	7.17847e-06	-7.34309e-07		3.72484e-06	9.11819e-06	8.59582e-07
12.3724	1.74942e-06	6.61985e-06	-9.46929e-07		3.51055e-06	8.67742e-06	8.21692e-07
12.3924	1.57416e-06	6.06123e-06	-1.15955e-06		3.29627e-06	8.23666e-06	7.83803e-07
12.4124		2.09402e-06	-1.37217e-06			4.42952e-06	7.45913e-07
12.4325		2.03784e-06	-1.52015e-06			4.3194e-06	7.08024e-07
12.4525		1.98165e-06	-1.62188e-06			4.20928e-06	6.7195e-07
12.4725		1.92547e-06	-1.72362e-06			4.09916e-06	5.4259e-07
12.4925		1.86928e-06	-1.82535e-06			3.98903e-06	2.15099e-07
12.5125		1.81714e-06	-1.91773e-06			3.88609e-06	-1.02394e-07
12.5326		1.76741e-06	-1.91246e-06			3.78743e-06	-3.15518e-07
12.5526		1.71768e-06	-1.90719e-06			3.68878e-06	-5.28642e-07
12.5726		1.66794e-06	-1.90192e-06			3.59012e-06	-7.41766e-07
12.5926		1.61821e-06	-1.89665e-06			3.49146e-06	-9.5489e-07
12.6127		1.57204e-06	-1.83641e-06			3.39904e-06	-1.09662e-06
12.6327		1.52793e-06	-1.73905e-06			3.31026e-06	-1.19015e-06
12.6527		1.48383e-06	-1.64169e-06			3.22149e-06	-1.28367e-06
12.6727		1.43972e-06	-1.54432e-06			3.13271e-06	-1.37719e-06
12.6927		1.39562e-06	-1.44003e-06			3.04393e-06	-1.45945e-06
12.7127		1.35471e-06	-1.2744e-06			2.96077e-06	-1.44189e-06
12.7328		1.31563e-06	-1.10876e-06			2.88079e-06	-1.42433e-06
12.7528		1.27655e-06	-9.43117e-07			2.80082e-06	-1.40677e-06
12.7728		1.23746e-06	-7.77477e-07			2.72085e-06	-1.38921e-06
12.7928		1.19838e-06	-5.88414e-07			2.64088e-06	-1.31642e-06
12.8128		1.16222e-06	-3.84113e-07			2.56608e-06	-1.2077e-06
12.8329		1.12769e-06	-1.79813e-07			2.49416e-06	-1.09898e-06
12.8529		1.09317e-06	2.44873e-08			2.42224e-06	-9.90259e-07
12.8729		1.05864e-06	1.39364e-07			2.35032e-06	-8.74631e-07
12.8929		1.02411e-06	1.32186e-07			2.2784e-06	-7.03333e-07
12.913		9.92277e-07	1.2627e-07			2.21132e-06	-5.32034e-07
12.933		9.61913e-07	1.21042e-07			2.14688e-06	-3.60735e-07
12.953		1.07469e-06	1.15815e-07			2.08245e-06	-1.89437e-07
12.973		1.27188e-06	1.10588e-07			2.01801e-06	-1.089e-10
12.993		1.46023e-06	1.05361e-07			1.95357e-06	2.00511e-07
13.013		1.64859e-06	1.00134e-07			1.89371e-06	2.0483e-07
13.0331		1.83694e-06	9.49071e-08			1.8363e-06	1.94595e-07
13.0531		2.01961e-06	8.99507e-08			1.77888e-06	1.84872e-07
13.0731		2.16033e-06	8.6477e-08			1.72146e-06	1.77945e-07
13.0931		2.30106e-06	8.30033e-08			1.66404e-06	1.71018e-07
13.1131		2.44178e-06	7.95296e-08			1.61096e-06	1.64091e-07
13.1332		2.5825e-06	7.6056e-08			1.58746e-06	1.57164e-07
13.1532		2.68298e-06	7.25823e-08			1.76271e-06	1.50237e-07
13.1732		2.7592e-06	6.91086e-08			1.92522e-06	1.4331e-07
13.1932		2.83541e-06	6.56349e-08			2.08773e-06	1.36383e-07
13.2133		2.91163e-06	6.30048e-08			2.25023e-06	1.31018e-07
13.2333		2.9786e-06	6.08056e-08			2.40553e-06	1.26452e-07
13.2533		2.98281e-06	5.86065e-08			2.51186e-06	1.21886e-07
13.2733		2.98701e-06	5.64073e-08			2.61819e-06	1.1732e-07
13.2933		2.99122e-06	5.42082e-08			2.72452e-06	1.12754e-07
13.3133		2.99543e-06	5.2009e-08			2.83084e-06	1.08188e-07
13.3334		2.95506e-06	4.98098e-08			2.89294e-06	1.03622e-07
13.3534		2.8894e-06	4.77033e-08			2.92993e-06	9.92481e-08
13.3734		2.82373e-06	4.60515e-08			2.96691e-06	9.5819e-08
13.3934		2.75806e-06	4.43996e-08			3.0039e-06	9.23898e-08
13.4134		2.684e-06	4.27477e-08			3.03066e-06	8.89607e-08
13.4335		2.55935e-06	4.10958e-08			2.9958e-06	8.55316e-08
13.4535		2.43471e-06	3.94439e-08			2.96094e-06	8.21024e-08
13.4735		2.31007e-06	3.7792e-08			2.92609e-06	7.86733e-08
13.4935		2.18543e-06	3.61401e-08			2.89123e-06	7.52441e-08
13.5136		2.03408e-06	3.46935e-08			2.81452e-06	7.22849e-08
13.5336		1.86815e-06	3.33449e-08			2.71497e-06	6.95499e-08
13.5536		1.70222e-06	3.19963e-08			2.61541e-06	6.6815e-08
13.5736		1.5363e-06	3.06476e-08			2.51586e-06	6.40801e-08
13.5936		1.36742e-06	2.9299e-08			2.4088e-06	6.13451e-08
13.6136		1.18201e-06	2.79504e-08			2.2597e-06	5.86102e-08
13.6337		9.96596e-07	2.66018e-08			2.11059e-06	5.58753e-08
13.6537		8.11185e-07	2.53175e-08			1.96149e-06	5.32722e-08
13.6737		6.25773e-07	2.43183e-08			1.81239e-06	5.12527e-08
13.6937		4.42603e-07	2.33191e-08			1.64424e-06	4.92332e-08
13.7137		2.60609e-07	2.23198e-08			1.4661e-06	4.72137e-08
13.7338		2.26806e-07	2.13206e-08			1.28796e-06	4.51941e-08
13.7538		2.18124e-07	-1.03289e-07			1.10991e-06	4.31756e-08
13.7738		2.09437e-07	-2.81378e-07			9.30771e-07	4.11561e-08
13.7938		2.0075e-07	-4.38939e-07			7.4638e-07	3.91366e-08
13.8138		1.93065e-07	-5.965e-07			5.61989e-07	3.75712e-08
13.8339		1.85827e-07	-7.54061e-07			4.07141e-07	3.62086e-08
13.8539		1.78589e-07	-9.11622e-07			3.89964e-07	3.48459e-08
13.8739		1.71351e-07	-1.04192e-06			3.72787e-07	1.92293e-08
13.8939		1.64113e-07	-1.15845e-06			3.5561e-07	-1.49488e-07
13.9139		1.57734e-07	-1.27498e-06			3.40501e-07	-3.18205e-07
13.934		1.51729e-07	-1.39151e-06			3.26294e-07	-4.86922e-07
13.954		1.45724e-07	-1.49937e-06			3.12087e-07	-6.49922e-07
13.974		1.3972e-07	-1.56455e-06			2.9788e-07	-7.84779e-07
13.994		1.33715e-07	-1.62973e-06			2.83673e-07	-9.19636e-07
14.014		1.28442e-07	-1.69492e-06			2.71259e-07	-1.05449e-06
14.0341		1.23481e-07	-1.7601e-06			2.59609e-07	-1.18935e-06
14.0541		1.1852e-07	-1.78814e-06			2.47959e-07	-1.29241e-06
14.0741		1.13558e-07	-1.79855e-06			2.36308e-07	-1.38039e-06
14.0941		1.08597e-07	-1.80897e-06			2.24658e-07	-1.46837e-06
14.1141		1.04255e-07	-1.81939e-06			2.14546e-07	-1.55635e-06
14.1342		1.0017e-07	-1.82049e-06			2.05073e-07	-1.6347e-06
14.1542		9.60854e-08	-1.77993e-06			1.956e-07	-1.66998e-06
14.1742		9.20007e-08	-1.73937e-06			1.86127e-07	-1.70525e-06
14.1942		8.7916e-08	-1.69882e-06			1.76654e-07	-1.74053e-06
14.2142		8.43527e-08	-1.65826e-06			1.68486e-07	-1.77581e-06
14.2343		8.10009e-08	-1.58936e-06			1.60847e-07	-1.7755e-06
14.2543		7.76492e-08	-1.50757e-06			1.53208e-07	-1.759e-06
14.2743		7.42974e-08	-1.42578e-06			1.45569e-07	-1.7425e-06
14.2943		7.09456e-08	-1.34398e-06			1.3793e-07	-1.726e-06
14.3143		6.80307e-08	-1.25698e-06			1.31386e-07	-1.70093e-06
14.3344		6.52889e-08	-1.14799e-06			1.25276e-07	-1.63974e-06
14.3544		6.25471e-08	-1.03901e-06			1.19166e-07	-1.57855e-06
14.3744		5.98052e-08	-9.30022e-07			1.13056e-07	-1.51736e-06
14.3944		5.70634e-08	-8.21037e-07			1.06947e-07	-1.45616e-06
14.4144		5.46863e-08	-7.04411e-07			1.01747e-07	-1.37207e-06
14.4345		5.24501e-08	-5.84452e-07			9.68987e-08	-1.27798e-06
14.4545		5.02139e-08	-4.64493e-07			9.20507e-08	-1.1839e-06
14.4745		4.79777e-08	-3.44533e-07			8.72027e-08	-1.08981e-06
14.4945		4.57415e-08	-2.2561e-07			8.23546e-08	-9.92052e-07
14.5145		4.38087e-08	-1.10806e-07			7.82556e-08	-8.79662e-07
14.5346		4.19903e-08	3.89716e-09			7.44389e-08	-7.67271e-07
14.5546		1.188e-07	3.72184e-09			7.06222e-08	-6.54881e-07
14.5746		2.33604e-07	3.59632e-09			6.68055e-08	-5.4249e-07
14.5946		3.34917e-07	3.47079e-09			6.29888e-08	-4.27993e-07
14.6146		4.30593e-07	3.34527e-09			5.97826e-08	-3.12616e-07
14.6347		5.26269e-07	3.21974e-09			5.68009e-08	-1.97239e-07
14.6547		6.21946e-07	3.09422e-09			5.38191e-08	-8.18622e-08
14.6747		7.11488e-07	2.96869e-09			5.08373e-08	6.63499e-09
14.6947		7.77924e-07	2.84317e-09			1.35615e-07	6.35947e-09
14.7147		8.4436e-07	2.73836e-09			2.40017e-07	6.13091e-09
14.7348		9.10796e-07	2.64097e-09			3.4442e-07	5.91916e-09
14.7548		9.77232e-07	2.54358e-09			4.48822e-07	5.70741e-09
14.7748		1.01864e-06	2.44619e-09			5.37081e-07	5.49566e-09
14.7948		1.05028e-06	2.3488e-09			6.1904e-07	5.28391e-09
14.8148		1.08193e-06	2.25141e-09			7.00998e-07	5.07216e-09
14.8349		1.11357e-06	2.15402e-09			7.82957e-07	4.86042e-09
14.8549		1.13736e-06	2.06201e-09			8.58281e-07	4.66039e-09
14.8749		1.13394e-06	1.98669e-09			9.10592e-07	4.49671e-09
14.8949		1.13051e-06	1.91137e-09			9.62903e-07	4.33304e-09
14.9149		1.12708e-06	1.83605e-09			1.01521e-06	4.16936e-09
14.935		1.12365e-06	1.76072e-09			1.06753e-06	4.00569e-09
14.955		1.09781e-06	1.6854e-09			1.09611e-06	3.84201e-09
14.975		1.0636e-06	1.61008e-09			1.11585e-06	3.67834e-09
14.995		1.02939e-06	1.53476e-09			1.13558e-06	3.51467e-09
15.015		9.95183e-07	1.47401e-09			1.15532e-06	3.38188e-09
15.0351		9.55656e-07	1.41809e-09			1.16778e-06	3.25933e-09
15.0551		8.98593e-07	1.36217e-09			1.15626e-06	3.13677e-09
15.0751		8.41531e-07	1.30624e-09			1.14474e-06	3.01422e-09
15.0951		7.84468e-07	1.25032e-09			1.13322e-06	2.89166e-09
15.1151		7.27405e-07	1.19439e-09			1.12171e-06	2.7691e-09
15.1352		6.60975e-07	1.13847e-09			1.09078e-06	2.64655e-09
15.1552		5.91206e-07	1.08703e-09			1.05294e-06	2.53312e-09
15.1752		5.21437e-07	1.04843e-09			1.01511e-06	2.44584e-09
15.1952		4.51669e-07	1.00983e-09			9.77268e-07	2.35857e-09
15.2152		3.81436e-07	9.71234e-10			9.34881e-07	2.27129e-09
15.2353		3.09749e-07	9.32636e-10			8.78228e-07	2.18401e-09
15.2553		2.38062e-07	8.94038e-10			8.21575e-07	2.09673e-09
15.2753		1.66375e-07	8.5544e-10			7.64922e-07	2.00946e-09
15.2953		9.46881e-08	8.16842e-10			7.08269e-07	1.92218e-09
15.3153		2.89516e-08	7.87605e-10			6.4418e-07	1.85439e-09
15.3354		6.09708e-09	-3.47615e-08			5.77563e-07	1.79255e-09
15.3554		5.79129e-09	-9.84747e-08			5.10946e-07	1.73071e-09
15.3754		5.4855e-09	-1.62188e-07			4.44328e-07	1.66887e-09
15.3954		5.17971e-09	-2.21979e-07			3.77435e-07	1.60702e-09
15.4154		4.92482e-09	-2.70049e-07			3.09718e-07	1.54518e-09
15.4355		4.68503e-09	-3.1812e-07			2.42001e-07	1.48334e-09
15.4555		4.44523e-09	-3.6619e-07			1.74285e-07	1.4255e-09
15.4755		4.20544e-09	-4.14261e-07			1.06568e-07	1.37826e-09
15.4955		3.96564e-09	-4.46789e-07			4.41505e-08	1.33103e-09
15.5155		3.76682e-09	-4.74416e-07			3.9655e-09	-1.65956e-08
15.5356		3.5798e-09	-5.02044e-07			3.7314e-09	-7.73416e-08
15.5556		3.39278e-09	-5.29671e-07			3.49731e-09	-1.38088e-07
15.5756		3.20577e-09	-5.51554e-07			3.26322e-09	-1.95405e-07
15.5956		3.01875e-09	-5.57486e-07			3.02912e-09	-2.432e-07
15.6156		2.86454e-09	-5.63418e-07			2.84462e-09	-2.90994e-07
15.6357		2.71952e-09	-5.6935e-07			2.67401e-09	-3.38789e-07
15.6557		2.5745e-09	-5.75282e-07			2.5034e-09	-3.86583e-07
15.6757		2.42948e-09	-5.66013e-07			2.33279e-09	-4.21576e-07
15.6957		2.28446e-09	-5.52183e-07			2.16218e-09	-4.52728e-07
15.7157		2.16557e-09	-5.38354e-07			2.02857e-09	-4.8388e-07
15.7358		2.05378e-09	-5.24524e-07			1.90501e-09	-5.15032e-07
15.7558		1.94199e-09	-5.06538e-07			1.78145e-09	-5.41302e-07
15.7758		1.83021e-09	-4.77525e-07			1.6579e-09	-5.5462e-07
15.7958		1.71842e-09	-4.48511e-07			1.53434e-09	-5.67938e-07
15.8158		1.62732e-09	-4.19498e-07			1.43819e-09	-5.81256e-07
15.8359		1.54167e-09	-3.90485e-07			1.34927e-09	-5.94574e-07
15.8559		1.45603e-09	-3.54562e-07			1.26035e-09	-5.94878e-07
15.8759		1.37039e-09	-3.16669e-07			1.17142e-09	-5.91472e-07
15.8959		1.28474e-09	-2.78777e-07			1.0825e-09	-5.88066e-07
15.9159		1.21538e-09	-2.40885e-07			1.01374e-09	-5.84661e-07
15.936		1.15018e-09	-2.02447e-07			9.50139e-10	-5.77361e-07
15.956		1.08498e-09	-1.62623e-07			8.86538e-10	-5.60179e-07
15.976		1.01977e-09	-1.22798e-07			8.22936e-10	-5.42998e-07
15.996		9.54573e-10	-8.29742e-08			7.59335e-10	-5.25817e-07
16.016		9.02096e-10	-4.315e-08			7.10466e-10	-5.08636e-07
16.0361		8.52775e-10	-6.92623e-09			6.65252e-10	-4.8388e-07
16.0561		2.83243e-08	1.77865e-10			6.20038e-10	-4.57077e-07
16.0761		6.35748e-08	1.72046e-10			5.74825e-10	-4.30274e-07
16.0961		9.88253e-08	1.66227e-10			5.29611e-10	-4.03471e-07
16.1161		1.31242e-07	1.60407e-10			4.99601e-10	-3.75222e-07
16.1362		1.56777e-07	1.54588e-10			4.81699e-10	-3.43462e-07
16.1562		1.82312e-07	1.48769e-10			4.63797e-10	-3.11701e-07
16.1762		2.07848e-07	1.4295e-10			4.45894e-10	-2.7994e-07
16.1962		2.33383e-07	1.37131e-10			4.27992e-10	-2.4818e-07
16.2162		2.48702e-07	1.32336e-10			4.13393e-10	-2.16038e-07
16.2363		2.61406e-07	1.2778e-10			3.99562e-10	-1.83798e-07
16.2563		2.74104e-07	1.23227e-10			3.85738e-10	-1.51575e-07
16.2763		2.86808e-07	1.18671e-10			3.71907e-10	-1.19336e-07
16.2963		2.95337e-07	1.14115e-10			3.58076e-10	-8.81391e-08
16.3163		2.94359e-07	1.09559e-10			3.44246e-10	-5.93167e-08
16.3363		2.93381e-07	1.05003e-10			3.30415e-10	-3.04942e-08
16.3564		2.92403e-07	1.00742e-10			3.17557e-10	-1.67175e-09
16.3764		2.91425e-07	9.71124e-11			2.71507e-08	1.89383e-10
16.3964		2.80527e-07	9.34827e-11			5.09979e-08	1.73714e-10
16.4164		2.67297e-07	8.98529e-11			7.36757e-08	1.61977e-10
16.4365		2.54066e-07	8.62232e-11			9.63535e-08	1.511e-10
16.4565		2.40836e-07	8.25934e-11			1.19031e-07	1.40223e-10
16.4765		2.24781e-07	7.89637e-11			1.39299e-07	1.29345e-10
16.4965		2.02558e-07	7.53339e-11			1.54304e-07	1.18468e-10
16.5165		1.80335e-07	7.24928e-11			1.6931e-07	1.10374e-10
16.5365		1.58112e-07	6.98181e-11			1.84316e-07	1.02867e-10
16.5566		1.35889e-07	6.71434e-11			1.99321e-07	9.53602e-11
16.5766		1.09958e-07	6.44687e-11			2.07797e-07	8.78533e-11
16.5966		8.3205e-08	6.17941e-11			2.14827e-07	8.03465e-11
16.6166		5.64522e-08	5.91194e-11			2.21857e-07	7.47966e-11
16.6366		2.96993e-08	5.64447e-11			2.28887e-07	6.96457e-11
16.6567		3.06446e-09	5.40498e-11			2.33581e-07	6.44947e-11
16.6767		1.07911e-10	-2.33231e-08			2.33385e-07	5.93438e-11
16.6967		9.98759e-11	-4.97106e-08			2.33188e-07	5.41928e-11
16.7167		9.3709e-11	-7.60982e-08			2.32992e-07	5.04096e-11
16.7368		8.79095e-11	-1.02486e-07			2.32795e-07	4.68954e-11
16.7568		8.21099e-11	-1.24809e-07			2.27877e-07	4.33812e-11
16.7768		7.63104e-11	-1.46285e-07			2.21977e-07	3.98669e-11
16.7968		7.05108e-11	-1.67762e-07			2.16077e-07	3.63527e-11
16.8168		6.60916e-11	-1.89238e-07			2.10176e-07	3.37887e-11
16.8368		6.1934e-11	-2.07919e-07			2.03029e-07	3.14047e-11
16.8569		5.77764e-11	-2.20979e-07			1.93373e-07	2.90208e-11
16.8769		5.36188e-11	-2.34039e-07			1.83718e-07	2.66368e-11
16.8969		4.94612e-11	-2.47098e-07			1.74062e-07	2.42529e-11
16.9169		4.6316e-11	-2.60158e-07			1.64407e-07	2.2525e-11
16.9369		4.33555e-11	-2.64414e-07			1.53343e-07	2.09169e-11
16.957		4.03951e-11	-2.67013e-07			1.42013e-07	1.93089e-11
16.977		3.74346e-11	-2.69613e-07			1.30684e-07	1.77008e-11
16.997		3.44742e-11	-2.72212e-07			1.19355e-07	1.60927e-11
17.017		3.22509e-11	-2.71098e-07			1.08088e-07	1.4935e-11
17.0371		3.01571e-11	-2.62969e-07			9.69406e-08	1.38564e-11
17.0571		2.80632e-11	-2.5484e-07			8.57931e-08	1.27777e-11
17.0771		2.59694e-11	-2.4671e-07			7.46455e-08	1.16991e-11
17.0971		2.38854e-11	-2.38581e-07			6.34979e-08	1.06205e-11
17.1171		2.30312e-11	-2.22523e-07			5.37416e-08	9.84916e-12
17.1371		2.22145e-11	-2.05073e-07			4.42295e-08	9.1297e-12
17.1572		2.13979e-11	-1.87623e-07			3.47174e-08	8.41024e-12
17.1772		2.05812e-11	-1.70173e-07			2.52053e-08	7.69078e-12
17.1972		1.97646e-11	-1.50411e-07			1.65996e-08	6.97132e-12
17.2172		1.8948e-11	-1.2645e-07			9.63944e-09	6.46034e-12
17.2372		1.81313e-11	-1.0249e-07			2.67934e-09	5.98312e-12
17.2573		1.73963e-11	-7.85291e-08			5.88059e-11	-4.28077e-09
17.2773		1.68045e-11	-5.45686e-08			5.69017e-11	-1.12409e-08
17.2973		1.62128e-11	-2.82243e-08			5.49974e-11	-1.57089e-08
17.3173		1.5621e-11	-1.49087e-09			5.30931e-11	-1.97701e-08
17.3374		2.52426e-08	9.77026e-12			5.11888e-11	-2.38313e-08
17.3574		5.19761e-08	9.05861e-12			4.92846e-11	-2.78924e-08
17.3774		7.82337e-08	8.34696e-12			4.73803e-11	-3.09604e-08
17.3974		1.0366e-07	7.63531e-12			4.5476e-11	-3.2294e-08
17.4174		1.29087e-07	7.11655e-12			4.40059e-11	-3.36276e-08
17.4374		1.54514e-07	6.62645e-12			4.26004e-11	-3.49611e-08
17.4575		1.79941e-07	6.13635e-12			4.11949e-11	-3.62947e-08
17.4775		2.00917e-07	5.64626e-12			3.97893e-11	-3.5759e-08
17.4975		2.2122e-07	5.15616e-12			3.83838e-11	-3.49406e-08
17.5175		2.41523e-07	4.8016e-12			3.69782e-11	-3.41222e-08
17.5375		2.61826e-07	4.46629e-12			3.55727e-11	-3.33038e-08
17.5576		2.79092e-07	4.13098e-12			3.42885e-11	-3.19914e-08
17.5776		2.91254e-07	3.79567e-12			3.3204e-11	-2.98491e-08
17.5976		3.03416e-07	3.46036e-12			3.21194e-11	-2.77068e-08
17.6176		3.15578e-07	3.21962e-12			3.10349e-11	-2.55644e-08
17.6377		3.2774e-07	2.9917e-12			2.99503e-11	-2.34221e-08
17.6577		3.31165e-07	2.76379e-12			2.88658e-11	-2.09194e-08
17.6777		3.33373e-07	2.53587e-12			2.77812e-11	-1.83664e-08
17.6977		3.3558e-07	2.30795e-12			2.66967e-11	-1.58134e-08
17.7177		3.37788e-07	2.14556e-12			2.5799e-11	-1.32605e-08
17.7377		3.35985e-07	1.99164e-12			2.49255e-11	-1.088e-08
17.7578		3.27834e-07	1.83772e-12			2.4052e-11	-8.77271e-09
17.7778		3.19682e-07	1.6838e-12			2.31785e-11	-6.66539e-09
17.7978		3.1153e-07	1.52988e-12			2.2305e-11	-4.55807e-09
17.8178		3.03379e-07	1.42106e-12			2.14315e-11	-2.45076e-09
17.8378		2.86912e-07	1.31777e-12			2.0558e-11	-1.32671e-09
17.8579		2.69434e-07	1.21449e-12			1.97695e-11	-3.22192e-10
17.8779		2.51956e-07	1.11121e-12			6.82323e-10	3.5129e-13
17.8979		2.34478e-07	1.00793e-12			1.68684e-09	3.15089e-13
17.9179		2.14208e-07	9.35471e-13			2.10217e-09	2.90615e-13
17.938		1.89683e-07	8.66609e-13			1.61925e-09	2.67508e-13
17.958		1.65157e-07	7.97747e-13			1.13634e-09	2.44401e-13
17.978		1.40631e-07	7.28884e-13			6.53417e-10	2.21294e-13
17.998		1.16106e-07	6.60022e-13			1.70497e-10	1.98187e-13
18.018		1.13668e-07	6.12089e-13			1.22495e-10	1.82678e-13
18.038		1.13668e-07	5.66466e-13			1.22495e-10	1.68009e-13
18.0581		1.13668e-07	5.20843e-13			1.22495e-10	1.53339e-13
18.0781		1.13668e-07	4.7522e-13			1.22495e-10	1.38669e-13
18.0981		1.13668e-07	4.29597e-13			1.22495e-10	1.24e-13
18.1181		1.13668e-07	3.98089e-13			1.22495e-10	1.14226e-13
18.1381		1.13668e-07	3.68052e-13			1.22495e-10	1.04963e-13
18.1582		1.13668e-07	3.38015e-13			1.22495e-10	9.57006e-14
18.1782		1.13668e-07	3.07978e-13			1.22495e-10	8.64377e-14
18.1982		1.13668e-07	2.77942e-13			1.22495e-10	7.71748e-14
18.2182		1.13668e-07	2.57361e-13			1.22495e-10	7.10494e-14
18.2383		1.13668e-07	2.37709e-13			1.22495e-10	6.5232e-14
18.2583		1.13668e-07	2.18056e-13			1.22495e-10	5.94146e-14
18.2783		1.13668e-07	1.98404e-13			1.22495e-10	5.35972e-14
18.2983		1.13668e-07	1.78752e-13			1.22495e-10	4.77798e-14
18.3183		1.13668e-07	1.65393e-13			1.22495e-10	4.39615e-14
18.3383		1.13668e-07	1.52615e-13			1.22495e-10	4.03276e-14
18.3584		1.13668e-07	1.39837e-13			1.22495e-10	3.66937e-14
18.3784		1.13668e-07	1.27058e-13			1.22495e-10	3.30598e-14
18.3984		1.13668e-07	1.1428e-13			1.22495e-10	2.94258e-14
18.4184		1.13668e-07	1.05663e-13			1.22495e-10	2.70587e-14
18.4384		1.13668e-07	9.74051e-14			1.22495e-10	2.48009e-14
18.4585		1.13668e-07	8.91473e-14			1.22495e-10	2.25431e-14
18.4785		1.13668e-07	8.08894e-14			1.22495e-10	2.02853e-14
18.4985		1.13668e-07	7.26315e-14			1.22495e-10	1.80275e-14
18.5185		1.13668e-07	6.71077e-14			1.22495e-10	1.65679e-14
18.5386		1.13668e-07	6.18037e-14			1.22495e-10	1.51726e-14
18.5586		1.13668e-07	5.64996e-14			1.22495e-10	1.37773e-14
18.5786		1.13668e-07	5.11956e-14			1.22495e-10	1.23819e-14
18.5986		1.13668e-07	4.58916e-14			1.22495e-10	1.09866e-14
18.6186		1.13668e-07	4.23723e-14			1.22495e-10	1.00916e-14
18.6386		1.13668e-07	3.89861e-14			1.22495e-10	9.23385e-15
18.6587		1.13668e-07	3.56e-14			1.22495e-10	8.37614e-15
18.6787		1.13668e-07	3.22138e-14			1.22495e-10	7.51842e-15
18.6987		1.13668e-07	2.88276e-14			1.22495e-10	6.66071e-15
18.7187		1.13668e-07	2.65991e-14			1.22495e-10	6.1148e-15
18.7387		1.13668e-07	2.44503e-14			1.22495e-10	5.59036e-15
18.7588		1.13668e-07	2.23026e-14			1.22495e-10	5.06619e-15
18.7788		1.13668e-07	2.01538e-14			1.22495e-10	4.54175e-15
18.7988		1.13668e-07	1.8005e-14			1.22495e-10	4.01732e-15
18.8188		1.13668e-07	1.6602e-14			1.22495e-10	3.68605e-15
18.8388		1.13668e-07	1.52466e-14			1.22495e-10	3.36709e-15
18.8589		1.13668e-07	1.38911e-14			1.22495e-10	3.04814e-15
18.8789		1.13668e-07	1.25357e-14			1.22495e-10	2.72919e-15
18.8989		1.13668e-07	1.11802e-14			1.22495e-10	2.41023e-15
18.9189		1.13668e-07	1.03025e-14			1.22495e-10	2.21035e-15
18.9389		1.13668e-07	9.45254e-15			1.22495e-10	2.0174e-15
18.959		1.13668e-07	8.60259e-15			1.22495e-10	1.82444e-15
18.979		1.13668e-07	7.75264e-15			1.22495e-10	1.63149e-15
18.999		1.13668e-07	6.9027e-15			1.22495e-10	1.43853e-15
19.019		1.13668e-07	6.35687e-15			1.22495e-10	1.31858e-15
19.039		1.13668e-07	5.82704e-15			1.22495e-10	1.20246e-15
19.0591		1.13668e-07	5.29721e-15			1.22495e-10	1.08635e-15
19.0791		1.13668e-07	4.76738e-15			1.22495e-10	9.70237e-16
19.0991		1.13668e-07	4.23754e-15			1.22495e-10	8.54124e-16
19.1191		1.13668e-07	3.90013e-15			1.22495e-10	7.82524e-16
19.1391		1.13668e-07	3.57178e-15			1.22495e-10	7.1302e-16
19.1592		1.13668e-07	3.24343e-15			1.22495e-10	6.43516e-16
19.1792		1.13668e-07	2.91508e-15			1.22495e-10	5.74011e-16
19.1992		1.13668e-07	2.58672e-15			1.22495e-10	5.04507e-16
19.2192		1.13668e-07	2.37938e-15			1.22495e-10	4.61998e-16
19.2392		1.13668e-07	2.17707e-15			1.22495e-10	4.20613e-16
19.2593		1.13668e-07	1.97476e-15			1.22495e-10	3.79228e-16
19.2793		1.13668e-07	1.77245e-15			1.22495e-10	3.37842e-16
19.2993		1.13668e-07	1.57015e-15			1.22495e-10	2.96457e-16
19.3193		1.13668e-07	1.44348e-15			1.22495e-10	2.71355e-16
19.3393		1.13668e-07	1.31955e-15			1.22495e-10	2.46842e-16
19.3594		1.13668e-07	1.19562e-15			1.22495e-10	2.22329e-16
19.3794		1.13668e-07	1.07169e-15			1.22495e-10	1.97817e-16
19.3994		1.13668e-07	9.47759e-16			1.22495e-10	1.73304e-16
19.4194		1.13668e-07	8.70826e-16			1.22495e-10	1.5856e-16
19.4394		1.13668e-07	7.95345e-16			1.22495e-10	1.44117e-16
19.4595		1.13668e-07	7.19864e-16			1.22495e-10	1.29674e-16
19.4795		1.13668e-07	6.44383e-16			1.22495e-10	1.15231e-16
19.4995		1.13668e-07	5.68901e-16			1.22495e-10	1.00789e-16
19.5195		1.13668e-07	5.22447e-16			1.22495e-10	9.21742e-17
19.5395		1.13668e-07	4.76735e-16			1.22495e-10	8.37091e-17
19.5596		1.13668e-07	4.31024e-16			1.22495e-10	7.52441e-17
19.5796		1.13668e-07	3.85313e-16			1.22495e-10	6.6779e-17
19.5996		1.13668e-07	3.39602e-16			1.22495e-10	5.83139e-17
19.6196		1.13668e-07	3.11712e-16			1.22495e-10	5.33079e-17
19.6396		1.13668e-07	2.84186e-16			1.22495e-10	4.83724e-17
19.6597		1.13668e-07	2.5666e-16			1.22495e-10	4.34368e-17
19.6797		1.13668e-07	2.29134e-16			1.22495e-10	3.85013e-17
19.6997		1.13668e-07	2.01608e-16			1.22495e-10	3.35658e-17
19.7197		1.13668e-07	1.84961e-16			1.22495e-10	3.06721e-17
19.7397		1.13668e-07	1.68479e-16			1.22495e-10	2.78094e-17
19.7598		1.13668e-07	1.51997e-16			1.22495e-10	2.49468e-17
19.7798		1.13668e-07	1.35515e-16			1.22495e-10	2.20841e-17
19.7998		1.13668e-07	1.19033e-16			1.22495e-10	1.92215e-17
19.8198		1.13668e-07	1.09152e-16			1.22495e-10	1.75577e-17
19.8398		1.13668e-07	9.93383e-17			1.22495e-10	1.5906e-17
19.8599		1.13668e-07	8.95244e-17			1.22495e-10	1.42543e-17
19.8799		1.13668e-07	7.97104e-17			1.22495e-10	1.26026e-17
19.8999		1.13668e-07	6.98965e-17			1.22495e-10	1.09509e-17
19.9199		1.13668e-07	6.98474e-17			1.22495e-10	1.09426e-17
19.9399		1.13668e-07	6.98474e-17			1.22495e-10	1.09426e-17
19.96		1.13668e-07	6.98474e-17			1.22495e-10	1.09426e-17
19.98		1.13668e-07	6.98474e-17			1.22495e-10	1.09426e-17
20		1.13668e-07	6.98474e-17			1.22495e-10	1.09426e-17
