# Supplementary material for: Smooth trends in fermium charge radii and the impact of shell effects
Source: Nature. 2024 Oct 30;634(8036):1075–9. doi: 10.1038/s41586-024-08062-z (PMC11525170; doi:10.1038/s41586-024-08062-z)
Supplement: Supplementary file 4 — Source Data Extended Data Fig. 1 [file 41586_2024_8062_MOESM4_ESM.xlsx]

## Sheet: Fm-245
Wavenumber	Norm. counts	Err x	Err low	Err high
25113.5	0.242756	0.00151099	0.200431	0.555554
25113.6	0.249258	0.00204683	0.205799	0.570432
25113.7	1.4626	0.00230665	0.577789	0.869162
25113.8	3.59046	0.00134621	0.943674	1.2324
25113.8	3.9184	0.00143945	0.99573	1.28864
25113.9	2.90616	0.00118871	0.82339	1.09861
25113.9	0.975416	0.00163645	0.465076	0.767405
25114	0.243906	0.00227078	0.20138	0.558185
25114.2	0.24681	0.000969316	0.203778	0.564831

## Sheet: Fm-246
Wavenumber	Norm. counts	Err x	Err low	Err high
25113	0.235642	0.00444401	0.194557	0.539273
25113.2	0.707805	0.0060741	0.383882	0.6851
25113.3	0.218591	0.00700721	0.180479	0.50025
25113.4	0.448795	0.00629633	0.289015	0.58904
25113.5	2.13106	0.00779312	0.693946	0.968262
25113.5	1.67747	0.00802385	0.668494	1.04137
25113.5	2.04619	0.00770554	0.666307	0.929697
25113.6	1.0255	0.00527947	0.441214	0.690262
25113.6	0.431098	0.00677897	0.277619	0.565814
25113.8	0.650615	0.00725112	0.352864	0.629744
25113.9	0	0.00898524	0	0.41326

## Sheet: Fm-248
Wavenumber	Norm. counts	Err x	Err low	Err high
25112.9	0.305104	0.005	0.251908	1.25737
25112.9	1.50109	0.01	0.966672	1.97017
25113	0.523482	0.012	0.432211	1.198
25113	0.956526	0.005	0.789752	2.18903
25113.1	1.52198	0.005	0.65482	1.58227
25113.1	6.64898	0.005	2.08939	2.90018
25113.1	6.57355	0.005	1.94281	2.62573
25113.1	7.31005	0.005	2.06708	2.8119
25113.1	9.21974	0.005	2.2036	2.80751
25113.1	6.65198	0.005	1.96599	2.65706
25113.2	4.43844	0.005	1.75338	2.63758
25113.2	6.16663	0.005	2.00806	2.80185
25113.2	4.57978	0.005	1.60178	2.32365
25113.2	1.99511	0.005	1.00732	1.72456
25113.2	1.10457	0.005	0.778212	1.80911
25113.3	0.520011	0.005	0.429346	1.19006
25113.3	0	0.005	0	1.03981
25113.3	0	0.005	0	1.57048
25113.4	0	0.005	0	0.992428

## Sheet: Fm-249
Wavenumber	Norm. counts	Err x	Err y
25112.3	0.568521	0.00913926	0.28426
25112.7	0.428212	0.00991936	0.247228
25112.7	0.42774	0.00985367	0.246956
25112.9	1.57029	0.011692	0.473459
25113.1	1.28461	0.0137537	0.428204
25113.2	0.995805	0.00628795	0.376379
25113.4	0.713701	0.00859878	0.319177
25113.5	1.38107	0.00580075	0.690536
25113.6	0.428328	0.0115936	0.247295
25112.8	1.07063	0.0108804	0.390723
25113	1.55983	0.00923835	0.49806
25113.1	0.894407	0.00835345	0.351026

## Sheet: Fm-250
Wavenumber	Norm. counts	Err x	Err low	Err high
25112.3	3.95456	0.01	2.14478	3.82771
25112.4	5.2853	0.01	2.52002	4.15819
25112.6	6.33277	0.01	2.72463	4.26258
25112.6	6.77353	0.01	2.91426	4.55925
25112.7	37.3142	0.01	6.85537	8.25172
25112.7	63.7042	0.01	9.21264	10.6566
25112.7	72.5095	0.01	9.78701	11.211
25112.8	88.1496	0.01	11.2907	12.8436
25112.8	90.4069	0.01	11.0708	12.5388
25112.9	45.2544	0.01	7.49445	8.87526
25112.9	37.2794	0.01	6.96882	8.41587
25113	19.8935	0.01	5.05525	6.54236
25113	12.4549	0.01	4.05574	5.65896
25113.2	2.64127	0.01	1.70093	3.46665
25113.3	9.33963	0.01	3.42991	5.00492

## Sheet: Fm-254
Wavenumber	Norm. counts	Err x	Err low	Err high
25111.6	0	0.00245891	0	0.521573
25111.7	0.736488	0.010014	0.351156	0.579429
25111.8	0.949066	0.00563925	0.514731	0.918622
25111.8	3.135	0.00371208	0.909276	1.22527
25111.9	7.33756	0.00676302	1.33782	1.61293
25111.9	6.00244	0.00624969	1.26387	1.5637
25111.9	4.56067	0.00276837	1.19867	1.56542
25111.9	6.08952	0.00728728	1.26491	1.57029
25112	2.00644	0.00671738	0.620999	0.851752
25112.1	1.57431	0.0184125	0.62192	0.935547
25112.3	0.373601	0.0098	0.308463	0.854995

## Sheet: Fm-255
Wavenumber	Norm. counts	Err y
25111.5	1.4075	0.388266
25111.5	0.818482	0.287527
25111.5	1.03105	0.336311
25111.5	0.813459	0.342502
25111.5	1.49617	0.422595
25111.5	0.4375	0.265165
25111.5	0.748373	0.291268
25111.5	0.688075	0.318801
25111.5	1.11383	0.368924
25111.5	1.44439	0.392988
25111.5	0.301328	0.214071
25111.5	0.941029	0.341913
25111.5	1.18684	0.404944
25111.5	0.833111	0.323904
25111.5	0.925699	0.320265
25111.5	0.895654	0.334459
25111.5	0.702853	0.321686
25111.5	1.33866	0.401354
25111.5	0.7746	0.313707
25111.5	1.11354	0.36888
25111.5	0.617769	0.284582
25111.5	1.35553	0.430194
25111.5	0.722527	0.304346
25111.5	0.658117	0.312873
25111.5	0.609559	0.282974
25111.5	1.42977	0.440848
25111.5	1.03865	0.337438
25111.5	1.62129	0.467211
25111.5	1.15764	0.375463
25111.5	0.674667	0.316162
25111.5	0.611248	0.266692
25111.5	1.62031	0.46708
25111.5	0.552321	0.271504
25111.5	0.996407	0.374401
25111.5	1.80354	0.436295
25111.5	1.38826	0.408162
25111.5	0.56521	0.293728
25111.5	3.58583	0.640915
25111.6	1.21698	0.384143
25111.6	2.39386	0.561121
25111.6	1.05867	0.360521
25111.6	1.60579	0.436769
25111.6	1.24738	0.367066
25111.6	1.22198	0.441562
25111.6	1.56147	0.431094
25111.6	0.56686	0.294079
25111.6	0.829064	0.323209
25111.6	2.8404	0.608831
25111.6	1.44768	0.416172
25111.6	0.835828	0.324369
25111.6	1.33353	0.426985
25111.6	2.79117	0.56787
25111.6	1.5172	0.38235
25111.6	2.91723	0.522941
25111.6	2.33215	0.554205
25111.6	4.53711	0.680963
25111.6	1.81907	0.492959
25111.6	4.37241	0.705811
25111.6	3.72349	0.693586
25111.6	5.46618	0.787209
25111.6	4.50243	0.678412
25111.6	4.50846	0.71644
25111.6	3.54911	0.637724
25111.6	1.64391	0.397128
25111.6	2.81987	0.514409
25111.6	2.04481	0.388793
25111.6	2.75608	0.508741
25111.6	2.15844	0.41467
25111.6	1.71028	0.37078
25111.6	2.86879	0.458274
25111.6	3.21631	0.524376
25111.6	4.86958	0.616847
25111.6	2.92293	0.480373
25111.6	4.00994	0.56069
25111.6	5.98905	0.683091
25111.6	6.28812	0.728666
25111.6	4.70838	0.584307
25111.6	5.52426	0.6564
25111.6	5.02723	0.6266
25111.6	3.32908	0.475797
25111.6	3.27009	0.379563
25111.6	2.80439	0.410396
25111.6	2.50288	0.388186
25111.6	2.46369	0.385205
25111.6	2.27444	0.349968
25111.6	3.22099	0.45301
25111.6	1.90077	0.339515
25111.6	2.27575	0.359884
25111.6	2.18764	0.353019
25111.6	2.18015	0.352428
25111.6	2.1549	0.360859
25111.6	2.7196	0.404273
25111.6	2.57226	0.362095
25111.6	2.00906	0.359823
25111.6	3.31442	0.445451
25111.6	3.75383	0.460035
25111.6	3.24177	0.428001
25111.6	6.38764	0.615795
25111.7	5.59352	0.506277
25111.7	8.17363	0.46453
25111.7	5.17915	0.555082
25111.7	8.86934	0.70415
25111.7	7.38276	0.661619
25111.7	6.39991	0.635532
25111.7	5.45479	0.55329
25111.7	4.18386	0.485307
25111.7	5.88478	0.609676
25111.7	6.38468	0.58207
25111.7	7.78791	0.660112
25111.7	6.59827	0.645212
25111.7	3.67107	0.442701
25111.7	3.34768	0.461667
25111.7	2.44027	0.383413
25111.7	1.74147	0.221688
25111.7	3.69823	0.379103
25111.7	1.96085	0.262306
25111.7	2.97559	0.340478
25111.7	2.64378	0.327645
25111.7	1.83622	0.263401
25111.7	3.09553	0.33441
25111.7	2.9681	0.340054
25111.7	4.29437	0.39325
25111.7	3.72581	0.396205
25111.7	5.72296	0.470737
25111.7	7.32856	0.542902
25111.7	6.73068	0.491586
25111.7	4.86313	0.434192
25111.7	6.29693	0.475569
25111.7	6.50494	0.511661
25111.7	9.68496	0.578924
25111.7	9.47908	0.643447
25111.7	10.7891	0.621771
25111.7	10.7169	0.669532
25111.7	6.51495	0.492612
25111.7	5.08259	0.427547
25111.7	4.35626	0.419345
25111.7	2.84664	0.320845
25111.7	3.1723	0.423468
25111.7	2.61013	0.396229
25111.7	2.63658	0.410722
25111.7	2.09227	0.355717
25111.7	2.04796	0.352035
25111.7	1.65633	0.317634
25111.7	2.51736	0.389281
25111.7	3.05618	0.42806
25111.7	3.16016	0.422671
25111.7	4.48865	0.50245
25111.7	6.80035	0.654926
25111.7	7.79345	0.660345
25111.7	6.17812	0.624531
25111.7	7.2741	0.620981
25111.7	7.16931	0.672301
25111.7	7.22907	0.636162
25111.7	8.47018	0.730269
25111.7	6.31755	0.612439
25111.7	4.19734	0.515985
25111.7	5.02564	0.531308
25111.7	3.54534	0.460445
25111.8	5.70167	0.565549
25111.8	5.66091	0.598091
25111.8	7.17142	0.652157
25111.8	13.2389	0.884431
25111.8	11.2904	0.817069
25111.8	12.4575	0.884591
25111.8	10.4903	0.78774
25111.8	8.90581	0.686656
25111.8	6.88278	0.639007
25111.8	7.21293	0.654026
25111.8	9.30935	0.701951
25111.8	7.56269	0.650566
25111.8	8.52514	0.654795
25111.8	5.85118	0.703238
25111.8	6.44993	0.682504
25111.8	4.44878	0.614553
25111.8	2.51244	0.429607
25111.8	3.33343	0.533601
25111.8	3.37991	0.537218
25111.8	2.72546	0.464293
25111.8	3.00936	0.452845
25111.8	4.11211	0.591287
25111.8	4.41232	0.587645
25111.8	4.33622	0.606874
25111.8	6.04922	0.661203
25111.8	5.55093	0.657961
25111.8	5.63144	0.638238
25111.8	5.41685	0.650075
25111.8	4.6732	0.629585
25111.8	6.71199	0.696082
25111.8	8.16739	0.796353
25111.8	9.69395	0.866952
25111.8	9.68171	0.834657
25111.8	8.38508	0.84006
25111.8	8.36346	0.776204
25111.8	4.31875	0.605673
25111.8	6.6018	0.690405
25111.8	4.43328	0.49938
25111.8	5.43803	0.678317
25111.8	5.93563	0.680077
25111.8	5.45793	0.679538
25111.8	5.6869	0.665861
25111.8	5.03647	0.604028
25111.8	7.60425	0.768674
25111.8	9.50268	0.858425
25111.8	10.9927	0.888986
25111.8	10.5815	0.905471
25111.8	17.1443	1.19818
25111.8	23.3474	0.913843
25111.8	20.6212	1.01664
25111.8	16.8214	0.714603
25111.8	14.1242	0.887562
25111.8	10.9391	0.804322
25111.8	8.42928	0.651125
25111.8	7.96714	0.708416
25111.8	6.06536	0.56745
25111.8	5.63061	0.578509
25111.8	4.08776	0.493879
25111.8	3.71007	0.457386
25111.9	4.22724	0.502117
25111.9	3.19376	0.413355
25111.9	3.20899	0.438434
25111.9	2.94708	0.38711
25111.9	1.55779	0.341135
25111.9	2.10723	0.427255
25111.9	1.46495	0.395595
25111.9	2.52421	0.487584
25111.9	2.36672	0.451853
25111.9	1.16981	0.309681
25111.9	2.69756	0.558637
25111.9	1.11745	0.331437
25111.9	1.72479	0.406281
25111.9	1.43949	0.2729
25111.9	2.21391	0.580242
25111.9	1.10084	0.510066
25111.9	1.83633	0.577782
25111.9	2.20257	0.578844
25111.9	1.49917	0.526915
25111.9	1.59354	0.498054
25111.9	1.04766	0.240645
25111.9	1.43325	0.340833
25111.9	0.951664	0.324294
25111.9	1.14082	0.428233
25111.9	1.60966	0.601608
25111.9	0.737857	0.38827
25111.9	0.829922	0.407551
25111.9	1.28605	0.451807
25111.9	0.495786	0.332278
25111.9	1.16575	0.471243
25111.9	1.09417	0.508757
25111.9	0.748341	0.390514
25111.9	0.418341	0.312252
25111.9	2.67302	0.687954
25111.9	0.836666	0.408928
25111.9	0.672105	0.373892
25111.9	0.583436	0.353577
25111.9	0.997809	0.48945
25111.9	1.74867	0.564999
25111.9	0.998968	0.440763
25111.9	0.750936	0.391068
25111.9	0.994208	0.439863
25111.9	1.7537	0.56574
25111.9	0.748351	0.390516
25111.9	1.7083	0.617787
25111.9	1.15987	0.470202
25111.9	0.749834	0.390833
25111.9	1.49177	0.483237
25111.9	1.08232	0.45625
25111.9	1.3327	0.499895
25111.9	0.918869	0.42535
25111.9	1.16237	0.470644
25111.9	1.75101	0.565343
25111.9	0.493697	0.331754
25111.9	0.667951	0.372965
25111.9	0.638922	0.225254

## Sheet: Fm-257
Wavenumber	Norm. counts	Err y
25111.2	0.178819	0.0345731
25111.2	0.176714	0.0267767
25111.2	0.111577	0.04207
25111.2	0.180083	0.0241982
25111.2	0.240154	0.0426604
25111.2	0.179317	0.0214015
25111.2	0.247864	0.0784206
25111.2	0.196187	0.0234105
25111.3	0.179653	0.0394086
25111.3	0.216657	0.0296488
25111.3	0.18205	0.0234311
25111.3	0.210956	0.0260726
25111.3	0.203503	0.0373036
25111.3	0.209843	0.0224788
25111.3	0.241837	0.0215884
25111.3	0.172432	0.0233484
25111.3	0.273483	0.0707989
25111.4	0.265391	0.0265227
25111.4	0.225664	0.0217368
25111.4	0.304729	0.0307749
25111.4	0.362102	0.0423101
25111.4	0.192879	0.0201963
25111.4	0.268739	0.0232463
25111.4	0.368524	0.0317618
25111.4	0.337306	0.0247185
25111.4	0.335283	0.051981
25111.4	0.311293	0.021031
25111.5	0.401554	0.0300894
25111.5	0.393231	0.0331666
25111.5	0.313601	0.0217515
25111.5	0.329591	0.0201473
25111.5	0.30626	0.0247305
25111.5	0.326004	0.0151416
25111.5	0.340836	0.0126407
25111.5	0.320463	0.0257609
25111.5	0.371044	0.032001
25111.5	0.379926	0.0318559
25111.6	0.414405	0.0429532
25111.6	0.408706	0.0364529
25111.6	0.313608	0.0346073
25111.6	0.212266	0.0243043
25111.6	0.267471	0.024536
25111.6	0.282828	0.0376498
25111.6	0.173362	0.0225039
25111.6	0.246539	0.0361144
25111.6	0.288693	0.0332849
25111.6	0.292551	0.0555818
25111.7	0.324727	0.0358291
25111.7	0.190379	0.0310177
25111.7	0.192418	0.0291199
25111.7	0.227385	0.0233054
25111.7	0.125266	0.0246413
25111.7	0.136217	0.0284787
25111.7	0.198678	0.024388
25111.7	0.23816	0.0579072
25111.7	0.225639	0.0253681
