# Supplementary material for: Smooth trends in fermium charge radii and the impact of shell effects
Source: Nature. 2024 Oct 30;634(8036):1075–9. doi: 10.1038/s41586-024-08062-z (PMC11525170; doi:10.1038/s41586-024-08062-z)
Supplement: Supplementary file 5 — Source Data Extended Data Fig. 2 [file 41586_2024_8062_MOESM5_ESM.xlsx]

## Sheet: Kink_r_E
	Exp_E	Exp_r	Svmin_E	Svmin_r	Fy_E	Fy_r
132Sn	-3.26356	0.079	-2.975	0.008	-4.295	0.079
208Pb	-2.49155	0.048	-3.003	0.022	-3.285	0.031
252Fm	-0.670746		-0.333	-0.005	-0.958	0.016
