# Supplementary material for: Smooth trends in fermium charge radii and the impact of shell effects
Source: Nature. 2024 Oct 30;634(8036):1075–9. doi: 10.1038/s41586-024-08062-z (PMC11525170; doi:10.1038/s41586-024-08062-z)
Supplement: Supplementary file 6 — Source Data Extended Data Fig. 3 [file 41586_2024_8062_MOESM6_ESM.xlsx]

## Sheet: Fm_R
FyIVP_N	FyIVP_R		SVmin_N	Svmin_R	Svmin_err		D1M_N	D1M_R		BSkG2_N	BSkG2_R		SlyMR1_N	SlyMR1_R
145	5.93584		145	5.94857	0.007		144	5.9152		140	5.942		146	5.91094
146	5.94391		146	5.9554	0.0069		145	5.92671		141	5.943		148	5.91768
147	5.94784		147	5.96033	0.0072		146	5.93805		142	5.944		150	5.92939
148	5.95268		148	5.96643	0.0073		147	5.94294		143	5.949		152	5.93911
149	5.95855		149	5.97282	0.0076		148	5.94958		144	5.957		154	5.94783
150	5.96518		150	5.97753	0.0077		149	5.95244		145	5.966		155	5.94972
151	5.9708		151	5.98402	0.008		150	5.95772		146	5.971		157	5.95548
152	5.97501		152	5.98831	0.0081		151	5.96122		147	5.972
153	5.98152		153	5.99282	0.0084		152	5.96505		148	5.982
154	5.98871		154	5.9982	0.0086		153	5.9683		149	5.987
155	5.99431		155	6.00224	0.0089		154	5.97139		150	5.987
156	6.00062		156	6.00692	0.009		155	5.97164		151	6
157	6.00336		157	6.00973			156	5.97676		152	5.999
							157	5.98194		153	6.005
										154	6.011
										155	6.017
										156	6.024
										157	6.024
										158	6.026
										159	6.037
										160	6.036

## Sheet: No_R
FyIVP_N	FyIVP_R		SVmin_N	Svmin_R		D1M_N	D1M_R		BSkG2_N	BSkG2_R		SlyMR1_N	SlyMR1_R
150	5.9894		150	6.0015		148	5.97382		140	5.971		148	5.93284
151	5.995		151	6.0076		149	5.97562		141	5.974		150	5.94355
152	5.9994		152	6.0123		150	5.98139		142	5.982		151	5.94842
153	6.0048		153	6.0179		151	5.98568		143	5.975		153	5.95417
154	6.0124		154	6.0222		152	5.98935		144	5.982		154	5.97292
155	6.0201		155	6.0271		153	5.9925		145	5.987
156	6.0245		156	6.0309		154	5.99447		146	5.991
						155	5.99735		147	5.998
						156	5.99995		148	6.005
						157	6.0075		149	6.01
									150	6.012
									151	6.018
									152	6.024
									153	6.029
									154	6.036
									155	6.042
									156	6.043
									157	6.053
									158	6.049
									159	6.055
									160	6.062
